# Supplementary material for: 3-Amino-1-(4-bromo­phen­yl)-9,10-dihydro­phenanthrene-2,4-dicarbonitrile
Source: Acta Crystallogr Sect E Struct Rep Online. 2011 Sep 30;67(Pt 10):o2745. doi: 10.1107/S1600536811038517 (PMC3201339; doi:10.1107/S1600536811038517)
Supplement: Supplementary file 1 [file e-67-o2745-sup1.cif]

##############################################################################
#                                                                            #
# This CIF contains the data in a paper accepted for publication in          #
# Acta Crystallographica Section E. It conforms to the requirements of       #
# Notes for Authors for Acta Crystallographica Section E, and has been       #
# peer reviewed under the auspices of the IUCr Commission on Journals.       #
#                                                                            #
# Full details of the Crystallographic Information File format               #
# are given in the paper "The Crystallographic Information File (CIF):       #
# a New Standard Archive File for Crystallography" by S. R. Hall, F. H.      #
# Allen and I. D. Brown [Acta Cryst. (1991), A47, 655-685].                  #
#                                                                            #
# The current version of the core CIF dictionary is obtainable from          #
# ftp://ftp.iucr.org/pub/cif_core.dic.                                       #
#                                                                            #
# Software is freely available for graphical display of the structure(s)     #
# in this CIF. For information consult the CIF software page                 #
# http://www.iucr.org/resources/cif/software.                                #
#                                                                            #
# This file may be used for bona fide research purposes within the           #
# scientific community so long as proper attribution is given to the journal # 
# article from which it was obtained.                                        #
#                                                                            #
##############################################################################
data_global
_audit_creation_method     SHELXL-97
_journal_date_recd_electronic     2011-09-18
_journal_date_accepted     2011-09-20
_journal_name_full     'Acta Crystallographica, Section E'
_journal_year     2011
_journal_volume     67
_journal_issue     10
_journal_page_first     o2745
_journal_page_last     o2745
_journal_paper_category     QO
_journal_coeditor_code     BT5646
_publ_contact_author
;
     Dr. Seik Weng Ng
     Department of Chemistry
     University of Malaya
     50603 Kuala Lumpur
     Malaysia
;
_publ_contact_author_email     seikweng@um.edu.my
_publ_contact_author_fax     '03 7967 4193'
_publ_contact_author_phone     '03 7967 6778'
_publ_section_title
;
3-Amino-1-(4-bromophenyl)-9,10-dihydrophenanthrene-2,4-dicarbonitrile
;
loop_
    _publ_author_name
    _publ_author_address
    'Asiri, Abdullah M. '
;
     Chemistry Department
     Faculty of Science
     King Abdulaziz University
     PO Box 80203 Jeddah
     Saudi Arabia
     and
     Center of Excellence for Advanced Materials Research
     King Abdulaziz University
     PO Box 80203 Jeddah
     Saudi Arabia
;
    'Faidallah, Hassan M.'
;
     Chemistry Department
     Faculty of Science
     King Abdulaziz University
     PO Box 80203 Jeddah
     Saudi Arabia
;
    'Al-Youbi, Abdulrahman O.'
;
     Chemistry Department
     Faculty of Science
     King Abdulaziz University
     PO Box 80203 Jeddah
     Saudi Arabia
;
    'Ng, Seik Weng'
;
     Department of Chemistry
     University of Malaya
     50603 Kuala Lumpur
     Malaysia
;
_publ_section_synopsis     .
data_I
_audit_creation_method     SHELXL-97
_chemical_name_systematic
;
 3-Amino-1-(4-bromophenyl)-9,10-dihydrophenanthrene-2,4-dicarbonitrile
;
_chemical_name_common     ?
_chemical_formula_moiety     'C22 H14 Br N3'
_chemical_formula_sum     'C22 H14 Br N3'
_chemical_formula_iupac     'C22 H14 Br N3'
_chemical_formula_weight     400.27
_chemical_melting_point     ?
_symmetry_cell_setting     monoclinic
_symmetry_space_group_name_H-M     'C c'
_symmetry_space_group_name_Hall     'C -2yc'
loop_
    _symmetry_equiv_pos_as_xyz
    'x, y, z'
    'x, -y, z+1/2'
    'x+1/2, y+1/2, z'
    'x+1/2, -y+1/2, z+1/2'
_cell_length_a     13.7683(5)
_cell_length_b     16.2557(3)
_cell_length_c     9.7945(4)
_cell_angle_alpha     90.00
_cell_angle_beta     127.546(6)
_cell_angle_gamma     90.00
_cell_volume     1738.07(17)
_cell_formula_units_Z     4
_cell_measurement_reflns_used     2539
_cell_measurement_theta_min     4.88
_cell_measurement_theta_max     74.21
_cell_measurement_temperature     100(2)
_exptl_crystal_description     prism
_exptl_crystal_colour     orange
_exptl_crystal_size_max     0.20
_exptl_crystal_size_mid     0.20
_exptl_crystal_size_min     0.20
_exptl_crystal_density_diffrn     1.530
_exptl_crystal_density_meas     ?
_exptl_crystal_density_method     'not measured'
_exptl_crystal_F_000     808
_exptl_absorpt_coefficient_mu     3.292
_exptl_absorpt_correction_type     multi-scan
_exptl_absorpt_process_details     '(CrysAlis PRO; Agilent, 2010)'
_exptl_absorpt_correction_T_min     0.5589
_exptl_absorpt_correction_T_max     0.5589
_diffrn_ambient_temperature     100(2)
_diffrn_radiation_type     CuK\a
_diffrn_radiation_wavelength     1.54184
_diffrn_radiation_source     'SuperNova (Cu) X-ray Source'
_diffrn_radiation_monochromator     Mirror
_diffrn_measurement_device_type
                     'Agilent SuperNova Dual diffractometer with Atlas detector'
_diffrn_measurement_method     '\w scan'
_diffrn_detector_area_resol_mean     10.4041
_diffrn_reflns_number     2976
_diffrn_reflns_av_R_equivalents     0.0121
_diffrn_reflns_av_sigmaI/netI     0.0203
_diffrn_reflns_theta_min     4.88
_diffrn_reflns_theta_max     74.38
_diffrn_reflns_theta_full     74.38
_diffrn_measured_fraction_theta_max     0.962
_diffrn_measured_fraction_theta_full     0.961
_diffrn_reflns_limit_h_min     -17
_diffrn_reflns_limit_h_max     16
_diffrn_reflns_limit_k_min     -11
_diffrn_reflns_limit_k_max     20
_diffrn_reflns_limit_l_min     -11
_diffrn_reflns_limit_l_max     12
_diffrn_standards_number     0
_diffrn_standards_interval_count     0
_diffrn_standards_interval_time     0
_diffrn_standards_decay_%     0
_reflns_number_total     2195
_reflns_number_gt     2187
_reflns_threshold_expression     I>2\s(I)
_refine_ls_structure_factor_coef     Fsqd
_refine_ls_matrix_type     full
_refine_ls_R_factor_all     0.0206
_refine_ls_R_factor_gt     0.0205
_refine_ls_wR_factor_gt     0.0555
_refine_ls_wR_factor_ref     0.0556
_refine_ls_goodness_of_fit_ref     1.078
_refine_ls_restrained_S_all     1.078
_refine_ls_number_reflns     2195
_refine_ls_number_parameters     243
_refine_ls_number_restraints     2
_refine_ls_hydrogen_treatment     mixed
_refine_ls_weighting_scheme     calc
_refine_ls_weighting_details
         'calc w=1/[\s^2^(Fo^2^)+(0.0393P)^2^+0.2403P] where P=(Fo^2^+2Fc^2^)/3'
_atom_sites_solution_hydrogens     geom
_atom_sites_solution_primary     direct
_atom_sites_solution_secondary     difmap
_refine_ls_shift/su_max     0.001
_refine_ls_shift/su_mean     0.001
_refine_diff_density_max     0.221
_refine_diff_density_min     -0.613
_refine_ls_extinction_method     none
_refine_ls_extinction_coef     ?
_refine_ls_abs_structure_details     'Flack (Flack, 1983), 482 Friedel pairs'
_refine_ls_abs_structure_Flack     -0.024(14)
loop_
    _atom_type_symbol
    _atom_type_description
    _atom_type_scat_dispersion_real
    _atom_type_scat_dispersion_imag
    _atom_type_scat_source
    'C' 'C' 0.0181 0.0091
                         'International Tables Vol C Tables 4.2.6.8 and 6.1.1.4'
    'H' 'H' 0.0000 0.0000
                         'International Tables Vol C Tables 4.2.6.8 and 6.1.1.4'
    'N' 'N' 0.0311 0.0180
                         'International Tables Vol C Tables 4.2.6.8 and 6.1.1.4'
    'Br' 'Br' -0.6763 1.2805
                         'International Tables Vol C Tables 4.2.6.8 and 6.1.1.4'
_computing_data_collection     'CrysAlis PRO  (Agilent, 2010)'
_computing_cell_refinement     'CrysAlis PRO (Agilent, 2010)'
_computing_data_reduction     'CrysAlis PRO (Agilent, 2010)'
_computing_structure_solution     'SHELXS97 (Sheldrick, 2008)'
_computing_structure_refinement     'SHELXL97 (Sheldrick, 2008)'
_computing_molecular_graphics     'X-SEED (Barbour, 2001)'
_computing_publication_material     'publCIF (Westrip, 2010)'
loop_
    _atom_site_type_symbol
    _atom_site_label
    _atom_site_fract_x
    _atom_site_fract_y
    _atom_site_fract_z
    _atom_site_U_iso_or_equiv
    _atom_site_adp_type
    _atom_site_calc_flag
    _atom_site_refinement_flags
    _atom_site_occupancy
    _atom_site_symmetry_multiplicity
    _atom_site_disorder_assembly
    _atom_site_disorder_group
    Br Br1 0.00008(3) 0.303704(13) 0.00088(3) 0.02570(9) Uani d . 1 1 . .
    N N1 0.8004(2) 0.69430(12) 1.0721(3) 0.0189(4) Uani d . 1 1 . .
    N N2 0.5320(2) 0.70911(13) 0.6833(3) 0.0173(4) Uani d . 1 1 . .
    H H1 0.460(3) 0.739(2) 0.618(4) 0.018(7) Uiso d . 1 1 . .
    H H2 0.597(3) 0.738(2) 0.761(5) 0.024(8) Uiso d . 1 1 . .
    N N3 0.2436(2) 0.64780(13) 0.3201(3) 0.0245(5) Uani d . 1 1 . .
    C C1 0.5286(2) 0.36690(15) 0.8140(3) 0.0172(5) Uani d . 1 1 . .
    H H1A 0.4753 0.3368 0.7036 0.021 Uiso calc R 1 1 . .
    H H1B 0.4964 0.3581 0.8797 0.021 Uiso calc R 1 1 . .
    C C2 0.6591(2) 0.33350(15) 0.9166(3) 0.0202(5) Uani d . 1 1 . .
    H H2A 0.6604 0.2748 0.9447 0.024 Uiso calc R 1 1 . .
    H H2B 0.6891 0.3377 0.8472 0.024 Uiso calc R 1 1 . .
    C C3 0.7407(2) 0.38245(14) 1.0797(3) 0.0168(5) Uani d . 1 1 . .
    C C4 0.8329(2) 0.34500(16) 1.2344(4) 0.0217(5) Uani d . 1 1 . .
    H H4 0.8462 0.2875 1.2364 0.026 Uiso calc R 1 1 . .
    C C5 0.9058(2) 0.38981(17) 1.3858(3) 0.0221(5) Uani d . 1 1 . .
    H H5 0.9700 0.3635 1.4897 0.026 Uiso calc R 1 1 . .
    C C6 0.8845(2) 0.47317(16) 1.3845(3) 0.0209(5) Uani d . 1 1 . .
    H H6 0.9324 0.5040 1.4883 0.025 Uiso calc R 1 1 . .
    C C7 0.7926(2) 0.51166(15) 1.2307(3) 0.0167(5) Uani d . 1 1 . .
    H H7 0.7780 0.5687 1.2309 0.020 Uiso calc R 1 1 . .
    C C8 0.7217(2) 0.46789(13) 1.0763(3) 0.0144(4) Uani d . 1 1 . .
    C C9 0.6244(2) 0.50717(14) 0.9095(3) 0.0130(4) Uani d . 1 1 . .
    C C10 0.6259(2) 0.59116(14) 0.8755(3) 0.0131(4) Uani d . 1 1 . .
    C C11 0.5282(2) 0.62902(15) 0.7197(3) 0.0133(4) Uani d . 1 1 . .
    C C12 0.4277(2) 0.57892(14) 0.5984(3) 0.0142(4) Uani d . 1 1 . .
    C C13 0.4282(2) 0.49398(15) 0.6262(3) 0.0162(5) Uani d . 1 1 . .
    C C14 0.5264(2) 0.45766(14) 0.7787(3) 0.0166(4) Uani d . 1 1 . .
    C C15 0.7262(2) 0.64517(14) 0.9918(3) 0.0137(4) Uani d . 1 1 . .
    C C16 0.3254(2) 0.61565(15) 0.4420(3) 0.0174(5) Uani d . 1 1 . .
    C C17 0.3244(2) 0.44469(14) 0.4820(3) 0.0143(4) Uani d . 1 1 . .
    C C18 0.3423(2) 0.39889(15) 0.3792(3) 0.0183(5) Uani d . 1 1 . .
    H H18 0.4216 0.3967 0.4075 0.022 Uiso calc R 1 1 . .
    C C19 0.2471(2) 0.35638(14) 0.2367(3) 0.0185(5) Uani d . 1 1 . .
    H H19 0.2601 0.3253 0.1670 0.022 Uiso calc R 1 1 . .
    C C20 0.1321(2) 0.36031(14) 0.1981(3) 0.0166(5) Uani d . 1 1 . .
    C C21 0.1114(2) 0.40498(17) 0.2974(3) 0.0238(5) Uani d . 1 1 . .
    H H21 0.0318 0.4071 0.2682 0.029 Uiso calc R 1 1 . .
    C C22 0.2085(2) 0.44712(17) 0.4412(3) 0.0212(5) Uani d . 1 1 . .
    H H22 0.1953 0.4776 0.5114 0.025 Uiso calc R 1 1 . .
loop_
    _atom_site_aniso_label
    _atom_site_aniso_U_11
    _atom_site_aniso_U_22
    _atom_site_aniso_U_33
    _atom_site_aniso_U_12
    _atom_site_aniso_U_13
    _atom_site_aniso_U_23
    Br1 0.02085(13) 0.02220(13) 0.01646(13) -0.00648(12) 0.00229(10)
                                                                    -0.00716(12)
    N1 0.0175(11) 0.0161(11) 0.0163(11) 0.0000(8) 0.0068(10) 0.0001(8)
    N2 0.0141(10) 0.0118(9) 0.0155(11) 0.0002(8) 0.0036(9) 0.0002(8)
    N3 0.0210(11) 0.0174(10) 0.0201(11) 0.0007(9) 0.0048(10) 0.0001(9)
    C1 0.0180(12) 0.0132(11) 0.0159(11) -0.0025(9) 0.0079(10) -0.0014(9)
    C2 0.0217(12) 0.0143(11) 0.0213(13) -0.0016(10) 0.0114(11) -0.0011(10)
    C3 0.0180(12) 0.0132(11) 0.0187(12) -0.0004(9) 0.0110(11) 0.0018(9)
    C4 0.0171(11) 0.0202(12) 0.0250(13) 0.0042(10) 0.0115(11) 0.0090(11)
    C5 0.0191(12) 0.0238(13) 0.0197(12) 0.0009(10) 0.0100(11) 0.0105(10)
    C6 0.0184(11) 0.0261(13) 0.0142(11) -0.0025(10) 0.0079(10) 0.0019(10)
    C7 0.0159(10) 0.0162(11) 0.0165(11) -0.0016(9) 0.0091(10) 0.0009(9)
    C8 0.0127(10) 0.0134(11) 0.0160(11) -0.0005(9) 0.0081(9) 0.0024(9)
    C9 0.0121(11) 0.0131(10) 0.0138(11) 0.0014(9) 0.0079(10) -0.0001(9)
    C10 0.0126(10) 0.0133(10) 0.0129(10) -0.0014(9) 0.0075(9) -0.0030(9)
    C11 0.0130(11) 0.0132(10) 0.0140(11) -0.0003(9) 0.0084(10) -0.0019(9)
    C12 0.0136(10) 0.0140(11) 0.0114(11) 0.0009(8) 0.0057(9) 0.0006(8)
    C13 0.0146(11) 0.0131(11) 0.0157(11) -0.0013(9) 0.0066(10) -0.0029(10)
    C14 0.0173(10) 0.0139(11) 0.0165(11) -0.0023(9) 0.0093(10) -0.0007(9)
    C15 0.0140(11) 0.0116(10) 0.0123(11) 0.0025(9) 0.0063(10) 0.0007(9)
    C16 0.0173(11) 0.0133(10) 0.0176(11) -0.0026(9) 0.0085(10) -0.0045(10)
    C17 0.0149(10) 0.0104(10) 0.0121(10) -0.0007(9) 0.0055(9) 0.0000(9)
    C18 0.0143(11) 0.0174(11) 0.0193(12) -0.0003(9) 0.0082(10) -0.0023(10)
    C19 0.0208(11) 0.0168(12) 0.0167(11) -0.0005(10) 0.0108(10) -0.0031(10)
    C20 0.0165(11) 0.0115(10) 0.0115(11) -0.0049(9) 0.0032(9) -0.0006(9)
    C21 0.0161(11) 0.0328(14) 0.0193(12) -0.0061(11) 0.0091(10) -0.0056(11)
    C22 0.0187(12) 0.0270(13) 0.0180(12) -0.0043(10) 0.0111(10) -0.0071(10)
loop_
    _geom_bond_atom_site_label_1
    _geom_bond_atom_site_label_2
    _geom_bond_site_symmetry_2
    _geom_bond_distance
    _geom_bond_publ_flag
    Br1 C20 . 1.898(2) ?
    N1 C15 . 1.149(3) ?
    N2 C11 . 1.359(3) ?
    N2 H1 . 0.93(3) ?
    N2 H2 . 0.88(4) ?
    N3 C16 . 1.152(4) ?
    C1 C14 . 1.511(3) ?
    C1 C2 . 1.528(4) ?
    C1 H1A . 0.9900 ?
    C1 H1B . 0.9900 ?
    C2 C3 . 1.503(3) ?
    C2 H2A . 0.9900 ?
    C2 H2B . 0.9900 ?
    C3 C4 . 1.390(4) ?
    C3 C8 . 1.410(3) ?
    C4 C5 . 1.387(4) ?
    C4 H4 . 0.9500 ?
    C5 C6 . 1.385(4) ?
    C5 H5 . 0.9500 ?
    C6 C7 . 1.392(4) ?
    C6 H6 . 0.9500 ?
    C7 C8 . 1.395(3) ?
    C7 H7 . 0.9500 ?
    C8 C9 . 1.485(3) ?
    C9 C10 . 1.408(3) ?
    C9 C14 . 1.415(3) ?
    C10 C11 . 1.420(3) ?
    C10 C15 . 1.435(3) ?
    C11 C12 . 1.410(3) ?
    C12 C13 . 1.407(3) ?
    C12 C16 . 1.434(3) ?
    C13 C14 . 1.395(3) ?
    C13 C17 . 1.489(3) ?
    C17 C22 . 1.389(3) ?
    C17 C18 . 1.390(3) ?
    C18 C19 . 1.384(3) ?
    C18 H18 . 0.9500 ?
    C19 C20 . 1.387(3) ?
    C19 H19 . 0.9500 ?
    C20 C21 . 1.376(4) ?
    C21 C22 . 1.395(4) ?
    C21 H21 . 0.9500 ?
    C22 H22 . 0.9500 ?
loop_
    _geom_angle_atom_site_label_1
    _geom_angle_atom_site_label_2
    _geom_angle_atom_site_label_3
    _geom_angle_site_symmetry_1
    _geom_angle_site_symmetry_3
    _geom_angle
    _geom_angle_publ_flag
    C11 N2 H1 . . 119(2) ?
    C11 N2 H2 . . 117(2) ?
    H1 N2 H2 . . 115(3) ?
    C14 C1 C2 . . 110.4(2) ?
    C14 C1 H1A . . 109.6 ?
    C2 C1 H1A . . 109.6 ?
    C14 C1 H1B . . 109.6 ?
    C2 C1 H1B . . 109.6 ?
    H1A C1 H1B . . 108.1 ?
    C3 C2 C1 . . 109.2(2) ?
    C3 C2 H2A . . 109.8 ?
    C1 C2 H2A . . 109.8 ?
    C3 C2 H2B . . 109.8 ?
    C1 C2 H2B . . 109.8 ?
    H2A C2 H2B . . 108.3 ?
    C4 C3 C8 . . 119.3(2) ?
    C4 C3 C2 . . 121.4(2) ?
    C8 C3 C2 . . 119.3(2) ?
    C3 C4 C5 . . 121.4(2) ?
    C3 C4 H4 . . 119.3 ?
    C5 C4 H4 . . 119.3 ?
    C6 C5 C4 . . 119.5(2) ?
    C6 C5 H5 . . 120.2 ?
    C4 C5 H5 . . 120.2 ?
    C5 C6 C7 . . 119.8(2) ?
    C5 C6 H6 . . 120.1 ?
    C7 C6 H6 . . 120.1 ?
    C6 C7 C8 . . 121.2(2) ?
    C6 C7 H7 . . 119.4 ?
    C8 C7 H7 . . 119.4 ?
    C7 C8 C3 . . 118.6(2) ?
    C7 C8 C9 . . 122.7(2) ?
    C3 C8 C9 . . 118.7(2) ?
    C10 C9 C14 . . 118.7(2) ?
    C10 C9 C8 . . 122.9(2) ?
    C14 C9 C8 . . 118.3(2) ?
    C9 C10 C11 . . 122.2(2) ?
    C9 C10 C15 . . 123.5(2) ?
    C11 C10 C15 . . 114.3(2) ?
    N2 C11 C12 . . 120.5(2) ?
    N2 C11 C10 . . 122.3(2) ?
    C12 C11 C10 . . 117.1(2) ?
    C11 C12 C13 . . 121.2(2) ?
    C11 C12 C16 . . 118.7(2) ?
    C13 C12 C16 . . 120.1(2) ?
    C14 C13 C12 . . 120.6(2) ?
    C14 C13 C17 . . 122.1(2) ?
    C12 C13 C17 . . 117.1(2) ?
    C13 C14 C9 . . 119.7(2) ?
    C13 C14 C1 . . 121.9(2) ?
    C9 C14 C1 . . 118.2(2) ?
    N1 C15 C10 . . 173.1(2) ?
    N3 C16 C12 . . 177.3(3) ?
    C22 C17 C18 . . 119.1(2) ?
    C22 C17 C13 . . 121.9(2) ?
    C18 C17 C13 . . 118.9(2) ?
    C19 C18 C17 . . 121.4(2) ?
    C19 C18 H18 . . 119.3 ?
    C17 C18 H18 . . 119.3 ?
    C18 C19 C20 . . 118.3(2) ?
    C18 C19 H19 . . 120.9 ?
    C20 C19 H19 . . 120.9 ?
    C21 C20 C19 . . 121.7(2) ?
    C21 C20 Br1 . . 119.50(19) ?
    C19 C20 Br1 . . 118.77(18) ?
    C20 C21 C22 . . 119.3(2) ?
    C20 C21 H21 . . 120.4 ?
    C22 C21 H21 . . 120.4 ?
    C17 C22 C21 . . 120.2(2) ?
    C17 C22 H22 . . 119.9 ?
    C21 C22 H22 . . 119.9 ?
loop_
    _geom_torsion_atom_site_label_1
    _geom_torsion_atom_site_label_2
    _geom_torsion_atom_site_label_3
    _geom_torsion_atom_site_label_4
    _geom_torsion_site_symmetry_1
    _geom_torsion_site_symmetry_2
    _geom_torsion_site_symmetry_3
    _geom_torsion_site_symmetry_4
    _geom_torsion
    _geom_torsion_publ_flag
    C14 C1 C2 C3 . . . . 56.3(3) ?
    C1 C2 C3 C4 . . . . 141.2(2) ?
    C1 C2 C3 C8 . . . . -37.6(3) ?
    C8 C3 C4 C5 . . . . 0.6(4) ?
    C2 C3 C4 C5 . . . . -178.1(2) ?
    C3 C4 C5 C6 . . . . 1.8(4) ?
    C4 C5 C6 C7 . . . . -1.9(4) ?
    C5 C6 C7 C8 . . . . -0.6(4) ?
    C6 C7 C8 C3 . . . . 3.0(3) ?
    C6 C7 C8 C9 . . . . -178.9(2) ?
    C4 C3 C8 C7 . . . . -3.0(3) ?
    C2 C3 C8 C7 . . . . 175.8(2) ?
    C4 C3 C8 C9 . . . . 178.9(2) ?
    C2 C3 C8 C9 . . . . -2.3(3) ?
    C7 C8 C9 C10 . . . . 26.4(3) ?
    C3 C8 C9 C10 . . . . -155.6(2) ?
    C7 C8 C9 C14 . . . . -154.1(2) ?
    C3 C8 C9 C14 . . . . 24.0(3) ?
    C14 C9 C10 C11 . . . . 4.7(3) ?
    C8 C9 C10 C11 . . . . -175.7(2) ?
    C14 C9 C10 C15 . . . . -173.7(2) ?
    C8 C9 C10 C15 . . . . 5.8(3) ?
    C9 C10 C11 N2 . . . . -176.9(2) ?
    C15 C10 C11 N2 . . . . 1.7(3) ?
    C9 C10 C11 C12 . . . . 0.3(3) ?
    C15 C10 C11 C12 . . . . 178.9(2) ?
    N2 C11 C12 C13 . . . . 173.1(2) ?
    C10 C11 C12 C13 . . . . -4.2(3) ?
    N2 C11 C12 C16 . . . . -4.8(3) ?
    C10 C11 C12 C16 . . . . 177.9(2) ?
    C11 C12 C13 C14 . . . . 2.9(3) ?
    C16 C12 C13 C14 . . . . -179.2(2) ?
    C11 C12 C13 C17 . . . . -173.1(2) ?
    C16 C12 C13 C17 . . . . 4.9(3) ?
    C12 C13 C14 C9 . . . . 2.4(3) ?
    C17 C13 C14 C9 . . . . 178.1(2) ?
    C12 C13 C14 C1 . . . . 178.8(2) ?
    C17 C13 C14 C1 . . . . -5.5(4) ?
    C10 C9 C14 C13 . . . . -6.0(3) ?
    C8 C9 C14 C13 . . . . 174.4(2) ?
    C10 C9 C14 C1 . . . . 177.4(2) ?
    C8 C9 C14 C1 . . . . -2.2(3) ?
    C2 C1 C14 C13 . . . . 145.4(2) ?
    C2 C1 C14 C9 . . . . -38.2(3) ?
    C14 C13 C17 C22 . . . . 108.9(3) ?
    C12 C13 C17 C22 . . . . -75.2(3) ?
    C14 C13 C17 C18 . . . . -75.0(3) ?
    C12 C13 C17 C18 . . . . 100.9(3) ?
    C22 C17 C18 C19 . . . . 0.6(4) ?
    C13 C17 C18 C19 . . . . -175.6(2) ?
    C17 C18 C19 C20 . . . . -0.1(4) ?
    C18 C19 C20 C21 . . . . 0.0(4) ?
    C18 C19 C20 Br1 . . . . 179.03(17) ?
    C19 C20 C21 C22 . . . . -0.4(4) ?
    Br1 C20 C21 C22 . . . . -179.4(2) ?
    C18 C17 C22 C21 . . . . -0.9(4) ?
    C13 C17 C22 C21 . . . . 175.1(2) ?
    C20 C21 C22 C17 . . . . 0.8(4) ?
loop_
    _geom_hbond_atom_site_label_D
    _geom_hbond_atom_site_label_H
    _geom_hbond_atom_site_label_A
    _geom_hbond_site_symmetry_A
    _geom_hbond_distance_DH
    _geom_hbond_distance_HA
    _geom_hbond_distance_DA
    _geom_hbond_angle_DHA
    _geom_hbond_publ_flag
    N2 H1 N1 4_464 0.93(3) 2.23(3) 3.097(3) 155(3) yes
    N2 H2 N3 4_565 0.88(4) 2.54(4) 3.307(3) 147(3) yes
