# Supplementary material for: 3-Amino-1-(4-bromo­phen­yl)-9,10-dihydro­phenanthrene-2,4-dicarbonitrile
Source: Acta Crystallogr Sect E Struct Rep Online. 2011 Sep 30;67(Pt 10):o2745. doi: 10.1107/S1600536811038517 (PMC3201339; doi:10.1107/S1600536811038517)
Supplement: Supplementary file 2 [file e-67-o2745-Isup2.hkl]

# 
# h,k,l, Fc-squared, Fo-squared, sigma(Fo-squared) and status flag 
# 
data_I
_shelx_title '  Cc  482 Friedel pairs' 
_shelx_refln_list_code          4 
_shelx_F_calc_maximum      171.60 
_exptl_crystal_F_000       808.00 
_reflns_d_resolution_high  0.8005 
 
loop_ 
 _symmetry_equiv_pos_as_xyz 
 'x, y, z' 
 'x, -y, z+1/2' 
 'x+1/2, y+1/2, z' 
 'x+1/2, -y+1/2, z+1/2' 
 
_cell_length_a    13.7683 
_cell_length_b    16.2557 
_cell_length_c     9.7945 
_cell_angle_alpha  90.000 
_cell_angle_beta  127.546 
_cell_angle_gamma  90.000 
 
_shelx_F_squared_multiplier     1.000 
 
loop_ 
 _refln_index_h 
 _refln_index_k 
 _refln_index_l 
 _refln_F_squared_calc 
 _refln_F_squared_meas 
 _refln_F_squared_sigma 
 _refln_observed_status 
  10   4 -11      347.16      339.11     17.24 o 
  11   5 -11        9.51       10.87      4.41 o 
  10   6 -11      140.97      132.49     10.56 o 
  12   6 -11      219.28      204.76     13.06 o 
   9   7 -11      799.86      693.55     21.19 o 
  11   7 -11      236.67      244.45     13.61 o 
  10   8 -11      427.35      401.77     15.85 o 
   8   4 -10       30.43       37.33      8.23 o 
   7   5 -10     2291.86     2190.51     51.68 o 
   8   6 -10      754.59      722.83     32.05 o 
   7   7 -10     2401.21     2361.91     53.32 o 
   9   7 -10     1373.56     1365.76     43.74 o 
   6   8 -10     1590.84     1565.29     38.83 o 
   8   8 -10       37.34       43.11      8.35 o 
  10   8 -10       10.67       16.05      6.35 o 
  14   8 -10       72.34       70.64      7.11 o 
   7   9 -10      149.43      151.36     13.05 o 
   9   9 -10       81.21       82.36     10.41 o 
  11   9 -10      127.07      123.79     12.02 o 
  13   9 -10      386.46      364.67     16.09 o 
   6  10 -10      257.15      248.21     13.14 o 
   8  10 -10      910.04      924.30     30.11 o 
  10  10 -10      772.76      785.86     27.23 o 
  12  10 -10      541.78      503.54     18.71 o 
   7  11 -10      327.69      315.88     14.62 o 
   9  11 -10      114.72      103.85      9.46 o 
  11  11 -10      320.01      277.41     13.28 o 
   6   4  -9     1972.47     1959.75     55.56 o 
   6   6  -9      367.53      393.55     26.34 o 
   5   7  -9      956.14      913.29     37.81 o 
   7   7  -9       32.35       45.14     10.70 o 
   4   8  -9      491.75      522.56     26.65 o 
   6   8  -9       91.10      102.00     13.79 o 
   8   8  -9       64.68       76.72     13.08 o 
   5   9  -9     1098.41     1131.37     41.12 o 
   7   9  -9     3719.51     3746.91     78.00 o 
   9   9  -9     1740.20     1814.59     54.67 o 
   4  10  -9        5.50       11.81      5.09 o 
   6  10  -9       15.98       22.35      7.37 o 
   8  10  -9       20.52       20.70      7.63 o 
  10  10  -9      433.30      396.03     23.75 o 
  12  10  -9       11.54       18.85      6.08 o 
   5  11  -9      934.79      906.39     32.59 o 
   7  11  -9      939.55      941.73     35.55 o 
   9  11  -9      421.76      453.43     24.16 o 
  11  11  -9      390.83      372.44     19.70 o 
   4  12  -9     1618.35     1460.65     32.30 o 
   6  12  -9      316.72      324.92     18.91 o 
   8  12  -9      901.13      844.00     30.86 o 
  10  12  -9       88.78       90.03      9.73 o 
   5  13  -9      197.15      205.95     11.83 o 
   7  13  -9       26.39       34.45      6.19 o 
   9  13  -9      294.15      297.41     15.56 o 
   7   1  -8     1407.80     1380.08     47.69 o 
   9   1  -8      166.46      150.38     16.43 o 
   6   2  -8     1382.18     1318.99     46.86 o 
   8   2  -8     1876.73     1910.02     59.16 o 
   5   3  -8     1996.92     1842.94     57.09 o 
   7   3  -8     3157.12     2913.44     73.79 o 
   6   4  -8      465.35      474.05     29.66 o 
   8   4  -8      118.28      129.87     17.03 o 
   4   6  -8      392.53      387.84     26.45 o 
   3   7  -8     2451.85     2486.82     65.74 o 
   5   7  -8      104.00      119.88     16.20 o 
   2   8  -8     2928.48     2952.35     67.35 o 
   4   8  -8     1668.34     1579.59     54.21 o 
   6   8  -8     3717.34     3688.33     85.25 o 
   1   9  -8      353.41      354.38     20.23 o 
   3   9  -8      187.98      172.33     17.85 o 
   5   9  -8      865.38      898.90     41.40 o 
   2  10  -8     2249.61     2233.75     55.53 o 
   4  10  -8      879.06      875.04     39.85 o 
   6  10  -8     1000.90     1004.10     43.56 o 
   8  10  -8      578.77      628.02     34.43 o 
   1  11  -8      308.70      298.83     16.24 o 
   3  11  -8      133.80      144.62     15.36 o 
   5  11  -8      805.62      807.05     37.50 o 
   7  11  -8      342.91      338.40     24.94 o 
   9  11  -8      477.89      434.61     26.61 o 
  11  11  -8      460.00      464.69     23.98 o 
  13  11  -8      433.91      347.15     14.16 o 
   2  12  -8      274.75      297.28     17.78 o 
   4  12  -8      342.80      349.50     22.88 o 
   6  12  -8      531.65      555.13     29.85 o 
   8  12  -8      996.81      966.20     37.61 o 
  10  12  -8      969.04      933.78     33.45 o 
  12  12  -8      939.67      802.23     22.42 o 
   3  13  -8      931.28      903.26     30.66 o 
   5  13  -8      720.76      686.23     30.25 o 
   7  13  -8      144.06      155.38     15.08 o 
   9  13  -8     1630.94     1535.88     40.93 o 
  11  13  -8      197.91      152.85     10.13 o 
   4  14  -8      207.50      218.86     14.49 o 
   6  14  -8      231.67      225.15     16.06 o 
   8  14  -8      824.90      797.79     27.77 o 
   5  15  -8      930.71      874.10     24.55 o 
   7  15  -8     2318.18     2206.27     38.82 o 
   3   1  -7     3908.77     3882.80     60.81 o 
   5   1  -7     4378.09     4748.70     80.33 o 
   7   1  -7     1645.53     1652.28     34.20 o 
   9   1  -7     2416.73     2391.98     48.20 o 
  11   1  -7     2582.32     2533.93     86.64 o 
  13   1  -7      863.37      928.61     38.96 o 
  15   1  -7      264.49      259.49     17.68 o 
   2   2  -7     4690.58     4715.79    103.80 o 
   4   2  -7     1044.11     1022.30     30.02 o 
   6   2  -7     1293.34     1216.86     42.66 o 
   8   2  -7      461.56      401.60     26.91 o 
  12   2  -7      984.65     1049.12     43.18 o 
  14   2  -7     1598.90     1490.21     47.64 o 
   3   3  -7      759.89      776.56     41.21 o 
   5   3  -7      730.41      744.41     34.87 o 
   7   3  -7     1671.01     1669.94     54.22 o 
  11   3  -7     1760.40     1846.53     58.41 o 
  13   3  -7      226.09      226.59     20.51 o 
  15   3  -7     1021.80     1037.37     36.17 o 
   2   4  -7     4641.94     4889.66    106.48 o 
   4   4  -7     3608.77     3549.93     61.06 o 
   6   4  -7     3748.86     3487.17     77.39 o 
   8   4  -7     3654.69     3568.60     83.69 o 
  10   4  -7     3001.67     3048.65     79.64 o 
  12   4  -7     1247.38     1281.72     49.24 o 
  14   4  -7      657.25      685.57     33.07 o 
   3   5  -7     1224.10     1226.82     45.18 o 
   5   5  -7       33.76       26.30      8.39 o 
   7   5  -7     1061.21     1110.34     46.90 o 
   9   5  -7       26.15       34.21     10.16 o 
  13   5  -7      806.31      817.19     38.19 o 
   2   6  -7      545.04      537.89     30.61 o 
   4   6  -7     6358.70     6667.50    114.33 o 
   6   6  -7     4247.14     4079.76     88.38 o 
   8   6  -7     3207.94     3311.61     84.20 o 
   1   7  -7     2009.78     1976.69     59.73 o 
   3   7  -7     1308.81     1214.68     47.46 o 
   5   7  -7     1912.08     1903.12     61.69 o 
   7   7  -7     1649.55     1696.50     60.32 o 
   0   8  -7     1509.95     1468.91     48.93 o 
   2   8  -7      476.35      493.50     31.43 o 
   4   8  -7     1921.49     1867.49     61.00 o 
   1   9  -7     2667.00     2655.10     70.03 o 
   3   9  -7      684.07      657.10     36.45 o 
   5   9  -7     1014.59     1012.82     45.46 o 
   0  10  -7      892.82      828.45     35.87 o 
   2  10  -7      202.33      211.60     21.30 o 
   4  10  -7      947.39      924.38     43.42 o 
   6  10  -7      680.66      651.94     36.60 o 
  -1  11  -7     1238.49     1202.32     34.08 o 
   1  11  -7     2177.83     2184.33     60.39 o 
   3  11  -7     1928.86     1980.51     62.93 o 
   5  11  -7     4166.80     4052.46     89.00 o 
   7  11  -7      476.65      486.68     30.85 o 
   0  12  -7     1840.02     1922.67     47.91 o 
   2  12  -7      996.54     1016.24     41.74 o 
   4  12  -7     1470.97     1526.71     54.24 o 
   6  12  -7      824.21      847.39     39.72 o 
   8  12  -7     1290.27     1256.93     46.04 o 
  10  12  -7      608.00      601.46     27.92 o 
   1  13  -7      215.43      229.15     17.62 o 
   3  13  -7      512.28      485.39     28.49 o 
   5  13  -7      685.36      743.24     36.05 o 
   7  13  -7      882.45      842.13     36.51 o 
   9  13  -7       11.62       13.83      5.64 o 
   2  14  -7      587.14      577.76     26.68 o 
   4  14  -7      775.16      719.57     32.65 o 
   6  14  -7     1146.43     1218.93     42.04 o 
   8  14  -7      246.53      246.63     17.26 o 
   3  15  -7       67.86       74.04      9.64 o 
   5  15  -7     2203.80     2144.26     49.65 o 
   7  15  -7      276.04      259.43     16.45 o 
   4  16  -7      830.23      781.70     24.67 o 
   6  16  -7     1302.18     1217.99     29.64 o 
   0   0  -6      948.95      937.85     41.72 o 
   2   0  -6     9665.38     9148.46    130.01 o 
   4   0  -6    11113.52    11119.28    107.90 o 
   6   0  -6     4543.86     4510.61     72.78 o 
   8   0  -6     9210.25     8771.96    110.53 o 
  10   0  -6     1090.07     1053.05     28.27 o 
  12   0  -6     1250.35     1297.73     45.52 o 
  14   0  -6      166.47      176.30     16.50 o 
  16   0  -6      778.45      668.59     22.13 o 
  -1   1  -6     4441.82     4499.80     94.55 o 
   1   1  -6      202.49      232.73     14.81 o 
   3   1  -6      166.88      143.89     10.99 o 
   5   1  -6      204.64      229.72     11.15 o 
   7   1  -6     2255.81     2397.60     39.42 o 
   9   1  -6     2544.84     2654.17     45.91 o 
  11   1  -6      116.24      123.00      8.76 o 
  13   1  -6      697.80      717.21     23.56 o 
  15   1  -6      337.79      332.82     13.79 o 
   0   2  -6     5824.79     5869.63    108.04 o 
   2   2  -6     3672.95     3420.60     85.82 o 
   4   2  -6     5785.86     5761.21     97.59 o 
   6   2  -6     1711.35     1595.96     65.31 o 
   8   2  -6     5318.46     5436.25     61.28 o 
  10   2  -6     5228.02     5356.73     53.62 o 
  12   2  -6      601.02      623.78     33.22 o 
  14   2  -6      992.44     1004.82     39.36 o 
  16   2  -6      187.21      184.00     12.90 o 
   1   3  -6     3748.17     3600.68     86.10 o 
   3   3  -6     3398.25     3631.47     82.66 o 
   5   3  -6     2345.67     2377.49     57.23 o 
   7   3  -6     1993.65     1953.96     56.03 o 
   9   3  -6      949.20      911.05     37.68 o 
  11   3  -6     2637.10     2590.87     49.53 o 
  13   3  -6      245.01      251.50     21.52 o 
  15   3  -6      756.50      711.23     30.38 o 
   0   4  -6      114.08      117.58     16.99 o 
   2   4  -6      590.38      561.03     35.73 o 
   4   4  -6      840.98      852.50     39.74 o 
   6   4  -6      634.96      618.58     30.72 o 
   8   4  -6      124.18      168.90     18.01 o 
  10   4  -6      719.57      791.34     27.48 o 
  12   4  -6     1444.04     1419.32     51.10 o 
  14   4  -6       73.43       92.72     13.11 o 
  16   4  -6        8.51       10.70      4.28 o 
   1   5  -6     2874.42     2649.62     56.36 o 
   3   5  -6     6086.76     5974.72    106.78 o 
   5   5  -6     2103.05     2021.47     56.90 o 
   7   5  -6     3838.18     3927.79     84.93 o 
   9   5  -6     3621.93     3709.43     58.55 o 
  11   5  -6     2245.43     2313.81     65.67 o 
  13   5  -6     2442.29     2473.08     66.12 o 
  15   5  -6      243.79      255.76     18.05 o 
   0   6  -6      414.92      396.26     20.30 o 
   2   6  -6     1734.84     1614.32     71.13 o 
   4   6  -6     3366.01     3508.25     64.26 o 
   6   6  -6      203.07      242.59     21.22 o 
   8   6  -6      400.92      388.53     28.22 o 
  10   6  -6      191.66      206.95     15.06 o 
  12   6  -6      593.22      636.80     35.09 o 
  14   6  -6      516.25      493.88     27.54 o 
  -1   7  -6     1933.30     1964.16     59.45 o 
   1   7  -6      916.13      862.65     30.30 o 
   3   7  -6     3550.95     3556.45     57.81 o 
   5   7  -6     1643.03     1680.27     55.15 o 
   7   7  -6      913.42      916.31     43.21 o 
   9   7  -6      633.81      674.45     38.17 o 
  11   7  -6      498.51      493.25     31.17 o 
  13   7  -6     1669.50     1710.75     53.23 o 
  -2   8  -6     2089.34     2163.45     59.91 o 
   0   8  -6     3225.14     2960.77     76.34 o 
   2   8  -6     1936.35     1867.17     43.29 o 
   4   8  -6     2607.84     2490.59     69.34 o 
   6   8  -6     1902.45     1868.16     61.00 o 
   8   8  -6     2633.66     2699.59     76.01 o 
  12   8  -6     1499.84     1504.46     51.21 o 
  -1   9  -6       71.17       58.15     12.37 o 
   1   9  -6        1.85       13.60      8.06 o 
   3   9  -6     1037.81     1020.96     31.94 o 
   5   9  -6      135.26      190.63     20.05 o 
   7   9  -6      176.19      174.18     20.34 o 
  -2  10  -6     3373.65     3477.54     73.83 o 
   0  10  -6     1402.23     1480.38     54.93 o 
   2  10  -6     4362.38     4215.79     93.92 o 
   4  10  -6     4467.92     4453.66     94.39 o 
  -3  11  -6     1044.60     1081.82     31.24 o 
  -1  11  -6     1645.12     1609.30     53.66 o 
   1  11  -6     1159.71     1213.36     50.68 o 
   3  11  -6      169.02      193.43     20.78 o 
   5  11  -6      361.68      375.38     27.93 o 
  -2  12  -6     1921.65     1949.96     49.02 o 
   0  12  -6     1237.11     1255.94     48.33 o 
   2  12  -6     1568.69     1590.13     57.94 o 
   4  12  -6        9.52       11.35      7.83 o 
   6  12  -6     1712.78     1716.67     57.35 o 
   8  12  -6     1073.51     1047.27     41.79 o 
  10  12  -6      253.63      228.30     17.04 o 
  -1  13  -6     1294.66     1393.15     43.81 o 
   1  13  -6     1089.17     1192.80     46.80 o 
   3  13  -6     2318.74     2324.57     67.83 o 
   5  13  -6     4343.19     4254.82     88.65 o 
   7  13  -6     1577.80     1516.52     49.55 o 
   9  13  -6     1473.87     1448.16     42.08 o 
   0  14  -6      306.43      352.16     22.47 o 
   2  14  -6      139.28      140.05     16.44 o 
   4  14  -6     1070.52     1129.43     45.00 o 
   6  14  -6       81.37       81.64     12.46 o 
   8  14  -6      120.86      115.66     12.26 o 
  -1  15  -6      722.90      704.78     22.80 o 
   1  15  -6     1059.47     1075.83     37.44 o 
   3  15  -6     1832.77     1797.89     51.39 o 
   5  15  -6       49.85       58.62     10.02 o 
   7  15  -6      327.33      346.65     20.06 o 
   2  16  -6     1174.93     1115.70     34.56 o 
   4  16  -6      393.31      440.25     22.51 o 
   6  16  -6      817.17      755.01     26.39 o 
   3  17  -6      244.79      269.55     14.06 o 
  -3   1  -5     2870.32     2827.99     73.12 o 
  -1   1  -5     3405.92     3250.40     52.88 o 
   1   1  -5     6825.96     6634.11     63.27 o 
   3   1  -5     1763.34     1609.67     65.18 o 
   5   1  -5     9099.13     9036.94     63.52 o 
   7   1  -5     4287.31     4295.64     50.32 o 
   9   1  -5     4687.80     4837.20     60.98 o 
  11   1  -5     4266.73     4443.67     42.50 o 
  13   1  -5     2755.15     2805.07     47.09 o 
  15   1  -5      853.27      822.15     21.37 o 
  -2   2  -5     2951.26     2807.99     68.09 o 
   0   2  -5     5499.47     5581.96     58.50 o 
   2   2  -5     6992.46     6903.50    113.56 o 
   4   2  -5     1315.74     1255.52     23.56 o 
   6   2  -5    10664.08    11212.84     75.72 o 
   8   2  -5     2019.70     2023.23     36.63 o 
  10   2  -5     2358.41     2460.70     39.54 o 
  12   2  -5      237.33      259.22     14.63 o 
  14   2  -5      315.44      302.73     14.61 o 
  16   2  -5      279.24      268.13     14.65 o 
  -1   3  -5     1641.85     1723.42     51.62 o 
   1   3  -5     1771.11     1733.60     33.35 o 
   3   3  -5     2868.00     2893.65     66.46 o 
   5   3  -5     1559.91     1517.96     25.28 o 
   7   3  -5     7768.46     8379.37    106.93 o 
   9   3  -5     1580.30     1559.83     33.89 o 
  11   3  -5      530.41      560.41     20.53 o 
  13   3  -5      219.88      196.48     19.27 o 
  15   3  -5      391.31      376.58     21.40 o 
  -2   4  -5     4177.36     4184.84     85.81 o 
   0   4  -5     8362.06     8406.97    112.93 o 
   2   4  -5     3546.60     3172.85     71.12 o 
   4   4  -5    12576.24    12473.31    133.50 o 
   6   4  -5     3876.34     3893.08     73.05 o 
   8   4  -5     2477.86     2496.82     64.95 o 
  10   4  -5     3803.80     3911.39     59.49 o 
  12   4  -5     2484.50     2539.00     67.38 o 
  14   4  -5      523.79      509.81     28.09 o 
  16   4  -5     1011.69      928.21     26.35 o 
  -1   5  -5      781.07      763.88     35.98 o 
   1   5  -5     1709.63     1752.30     54.11 o 
   3   5  -5     1431.97     1681.95    106.03 o 
   5   5  -5      415.34      385.10     23.15 o 
   7   5  -5      870.73      948.99     39.87 o 
   9   5  -5     1366.87     1520.87     36.34 o 
  11   5  -5     1026.78     1051.62     32.35 o 
  13   5  -5      204.10      176.65     18.27 o 
  15   5  -5       51.62       48.04      8.23 o 
  -2   6  -5     3936.51     3796.70     80.51 o 
   0   6  -5     3455.49     3373.20     85.13 o 
   2   6  -5     4235.21     3858.77     86.51 o 
   4   6  -5     4324.04     4297.86     44.91 o 
   6   6  -5     2477.87     2351.16     61.35 o 
   8   6  -5      910.02      941.77     28.10 o 
  10   6  -5     3377.55     3382.77     56.60 o 
  12   6  -5      290.33      289.96     23.42 o 
  14   6  -5       36.30       30.60      8.01 o 
  -3   7  -5      940.16      946.09     41.83 o 
  -1   7  -5     1241.22     1262.70     34.47 o 
   1   7  -5     6628.18     6268.03    203.20 o 
   3   7  -5      422.72      442.01     21.10 o 
   5   7  -5     3812.26     3565.66     73.84 o 
   7   7  -5     6482.87     6731.53    112.85 o 
   9   7  -5     1519.26     1604.31     39.02 o 
  11   7  -5      836.89      812.69     38.74 o 
  13   7  -5      829.74      822.22     36.32 o 
  15   7  -5      420.37      400.78     19.19 o 
  -4   8  -5      852.84      816.15     36.05 o 
  -2   8  -5      541.00      512.73     32.27 o 
   0   8  -5     1241.67     1225.35     35.16 o 
   2   8  -5      969.79      947.79     33.87 o 
   4   8  -5      821.81      837.35     22.96 o 
   6   8  -5     1533.13     1558.29     53.34 o 
   8   8  -5      826.77      872.94     28.34 o 
  10   8  -5      130.02      117.47     15.32 o 
  12   8  -5      356.19      371.85     25.59 o 
  14   8  -5     1074.67     1054.58     34.85 o 
  -3   9  -5     4868.82     4749.98     95.03 o 
  -1   9  -5     3127.86     3045.19     79.37 o 
   1   9  -5     6032.74     5402.44     95.86 o 
   3   9  -5     9206.16     8757.07    102.82 o 
   5   9  -5     4204.85     3868.27     81.49 o 
   7   9  -5     4281.40     4183.89     90.76 o 
   9   9  -5      632.41      572.01     31.87 o 
  11   9  -5     4976.83     4895.30     91.64 o 
  -4  10  -5      361.44      366.04     23.56 o 
  -2  10  -5       40.11       59.55     13.10 o 
   0  10  -5      279.69      311.18     26.52 o 
   2  10  -5     1119.61     1095.66     24.59 o 
   4  10  -5     1714.96     1543.38     52.12 o 
   6  10  -5      312.22      327.19     25.71 o 
  -3  11  -5      761.42      806.84     37.95 o 
  -1  11  -5     1358.12     1402.79     55.09 o 
   1  11  -5      364.64      370.12     29.02 o 
   3  11  -5     4208.09     3901.56    267.17 o 
   5  11  -5     1127.27     1110.70     70.49 o 
  -4  12  -5     1114.76     1126.24     35.23 o 
  -2  12  -5      812.98      802.73     39.32 o 
   0  12  -5     3358.01     3259.53     83.46 o 
   2  12  -5     4848.91     4717.02     99.83 o 
   4  12  -5       22.85       19.16      8.33 o 
   6  12  -5     1762.18     1699.53     54.84 o 
   8  12  -5      713.12      723.95     33.21 o 
  -3  13  -5      137.41      155.79     15.11 o 
  -1  13  -5      115.87      116.66     16.21 o 
   1  13  -5      263.23      260.37     24.43 o 
   3  13  -5      729.12      706.08     38.02 o 
   5  13  -5      277.32      270.02     22.40 o 
   7  13  -5      896.97      889.04     36.94 o 
  -2  14  -5     1885.35     1860.30     51.41 o 
   0  14  -5     2574.37     2729.04     71.06 o 
   2  14  -5     4746.78     4747.32     96.62 o 
   4  14  -5     2808.49     2842.91     72.44 o 
   6  14  -5     2163.81     2157.62     57.40 o 
  -1  15  -5      687.62      720.86     31.81 o 
   1  15  -5       86.05       78.56     12.99 o 
   3  15  -5      453.44      464.21     28.45 o 
   5  15  -5       57.27       49.87      9.71 o 
  -2  16  -5     1138.03     1112.26     27.74 o 
   0  16  -5     1868.03     1882.36     48.22 o 
   2  16  -5      709.08      707.77     31.75 o 
   4  16  -5      595.87      564.64     27.12 o 
   1  17  -5     1458.77     1456.68     37.07 o 
   3  17  -5      414.11      437.78     20.93 o 
  -4   0  -4    15439.28    15247.39    159.19 o 
  -2   0  -4     4403.80     4316.65     72.54 o 
   0   0  -4     6989.97     6652.76     75.84 o 
   2   0  -4     4555.93     4086.37     60.12 o 
   4   0  -4    26762.10    26335.36    131.85 o 
   6   0  -4    21106.62    21907.77    146.60 o 
   8   0  -4     3149.18     3113.08     65.19 o 
  10   0  -4     2936.95     2943.58     71.32 o 
  12   0  -4     2355.64     2451.70     65.00 o 
  14   0  -4     1703.11     1682.12     48.92 o 
  16   0  -4       67.02       70.31      6.41 o 
  -3   1  -4      300.66      306.13     15.22 o 
  -1   1  -4     3138.04     3309.39     41.41 o 
   1   1  -4     1484.16     1435.35     23.47 o 
   3   1  -4     1954.22     1969.24     38.39 o 
   5   1  -4      711.23      730.10     40.26 o 
   7   1  -4     5405.90     6012.47     58.66 o 
   9   1  -4     1045.17     1191.74     31.67 o 
  11   1  -4       14.53       28.09      5.73 o 
  13   1  -4      916.13      947.50     28.12 o 
  15   1  -4      829.60      742.81     19.41 o 
  -2   2  -4     7978.14     7905.65     68.90 o 
   0   2  -4     7585.81     7736.24     56.98 o 
   2   2  -4     4489.21     4285.09     44.12 o 
   4   2  -4     2406.22     2438.35     25.90 o 
   6   2  -4      129.55      146.81      8.79 o 
   8   2  -4     4348.12     4282.64     66.15 o 
  10   2  -4      715.83      728.51     27.12 o 
  12   2  -4     1013.10     1072.33     44.50 o 
  14   2  -4      744.31      738.17     22.47 o 
  16   2  -4     1035.59      924.58     23.56 o 
  -3   3  -4     3708.92     3619.15     76.50 o 
  -1   3  -4     5131.73     4929.59     48.94 o 
   1   3  -4     5876.46     5492.78     48.05 o 
   3   3  -4     3538.53     3164.26    143.07 o 
   5   3  -4     9421.94     9505.47    126.96 o 
   7   3  -4    15870.79    16150.17     94.22 o 
   9   3  -4     2091.34     2080.03     39.17 o 
  11   3  -4     1674.34     1799.40     32.49 o 
  13   3  -4     1564.46     1552.48     34.46 o 
  15   3  -4      685.10      634.87     26.20 o 
  -4   4  -4       90.89      117.17     15.48 o 
  -2   4  -4      622.30      640.40     30.90 o 
   0   4  -4       96.61       84.71     10.19 o 
   2   4  -4       47.32       60.62      9.24 o 
   4   4  -4      779.21      836.86     15.82 o 
   6   4  -4     2449.37     2804.38     34.76 o 
   8   4  -4     1030.23     1202.71     27.38 o 
  10   4  -4      573.97      624.21     18.55 o 
  12   4  -4       27.61       38.08     10.21 o 
  14   4  -4      240.07      226.08     18.41 o 
  16   4  -4      166.33      141.50      8.91 o 
  -3   5  -4     5408.10     5190.37     94.39 o 
  -1   5  -4     5013.34     4812.27     79.90 o 
   1   5  -4     9885.45     9832.32    105.84 o 
   3   5  -4     9011.90     8461.57    261.31 o 
   5   5  -4     6773.21     6805.34    135.79 o 
   7   5  -4     4154.92     4238.58     80.21 o 
   9   5  -4     6830.00     7148.23     76.23 o 
  11   5  -4     2201.21     2265.39     63.17 o 
  13   5  -4     2005.55     2038.89     57.80 o 
  15   5  -4      422.45      381.68     19.22 o 
  -4   6  -4     1065.46      918.16     40.94 o 
  -2   6  -4     1928.23     1907.70     38.33 o 
   0   6  -4     3127.01     3235.72     63.21 o 
   2   6  -4        7.14       23.15      7.35 o 
   4   6  -4     3313.88     3529.67     68.72 o 
   6   6  -4     3241.65     3499.08     71.19 o 
   8   6  -4      456.08      400.66     27.60 o 
  10   6  -4      192.57      218.53     14.64 o 
  12   6  -4      257.17      251.07     21.54 o 
  14   6  -4      464.57      417.87     23.04 o 
  -5   7  -4      824.94      884.96     40.15 o 
  -3   7  -4     1266.96     1201.48     32.79 o 
  -1   7  -4     4217.66     3959.87     75.73 o 
   1   7  -4     1380.12     1250.26     43.10 o 
   3   7  -4    10219.73    10195.36    167.42 o 
   5   7  -4     2453.09     2478.68     35.34 o 
   7   7  -4     2559.59     2546.69     65.42 o 
   9   7  -4     4277.69     4403.14     62.20 o 
  11   7  -4      499.07      513.22     30.42 o 
  13   7  -4      945.15      882.03     36.04 o 
  15   7  -4      301.47      271.77     14.07 o 
  -4   8  -4     1330.13     1432.37     54.00 o 
  -2   8  -4     5826.79     5598.62     87.72 o 
   0   8  -4     4665.47     4302.43     83.75 o 
   2   8  -4     4146.68     4042.61    146.74 o 
   4   8  -4     4212.33     3998.47     47.00 o 
   6   8  -4      663.89      626.04     32.71 o 
   8   8  -4     3682.19     3765.08    102.56 o 
  10   8  -4     2461.20     2387.00     63.20 o 
  12   8  -4     1744.09     1723.36     52.13 o 
  14   8  -4      517.78      457.77     21.49 o 
  -5   9  -4      170.66      185.89     19.14 o 
  -3   9  -4      271.55      235.00     23.05 o 
  -1   9  -4      645.69      669.05     25.11 o 
   1   9  -4      998.19      977.30     31.68 o 
   3   9  -4      216.40      226.36     12.34 o 
   5   9  -4      405.69      436.94     27.09 o 
   7   9  -4      630.35      677.40     23.45 o 
   9   9  -4      136.20      142.14     17.33 o 
  11   9  -4      942.52      973.15     39.88 o 
  13   9  -4      461.85      433.97     22.82 o 
  -6  10  -4     3108.11     3203.83     62.45 o 
  -4  10  -4     4083.92     4004.85     90.92 o 
  -2  10  -4     3518.53     3456.31     86.00 o 
   0  10  -4      154.35      143.14     13.16 o 
   2  10  -4     6261.88     6107.57     55.36 o 
   4  10  -4     4026.83     3786.08     48.79 o 
   6  10  -4     1546.17     1422.50     50.07 o 
   8  10  -4     1368.36     1290.34     33.06 o 
  12  10  -4      245.36      245.37     18.23 o 
  -5  11  -4      915.24      916.80     38.54 o 
  -3  11  -4      248.95      273.17     25.39 o 
  -1  11  -4     1567.14     1597.59     58.91 o 
   1  11  -4     6854.42     6839.83     75.99 o 
   3  11  -4     1815.01     1734.72     43.20 o 
   5  11  -4      508.71      466.36     28.75 o 
  -6  12  -4      881.93      843.12     26.33 o 
  -4  12  -4      680.99      719.41     36.45 o 
  -2  12  -4     1607.83     1706.24     61.52 o 
   0  12  -4     2768.38     2793.33     77.64 o 
   2  12  -4     3438.63     3310.01     60.55 o 
   4  12  -4      750.28      695.07     23.92 o 
   6  12  -4     1041.64     1067.48     40.27 o 
  -5  13  -4     2581.01     2654.89     54.95 o 
  -3  13  -4     1266.29     1325.90     50.77 o 
  -1  13  -4     2993.43     2999.59     80.36 o 
   1  13  -4      481.32      479.96     32.21 o 
   3  13  -4     5125.81     5060.38     65.37 o 
   5  13  -4     2412.72     2335.75     61.30 o 
  -4  14  -4       83.60       85.68     11.28 o 
  -2  14  -4       23.18       37.45     10.95 o 
   0  14  -4      402.39      392.97     29.15 o 
   2  14  -4     2011.98     2021.61     40.72 o 
   4  14  -4       35.22       33.68      9.27 o 
  -3  15  -4     2320.96     2460.37     57.61 o 
  -1  15  -4     2421.23     2453.96     66.34 o 
   1  15  -4     1457.28     1430.26     51.58 o 
   3  15  -4     2547.16     2636.76     67.11 o 
  -2  16  -4      823.78      861.96     33.16 o 
   0  16  -4     1032.09     1067.69     41.02 o 
   2  16  -4      310.77      314.49     22.40 o 
  -1  17  -4      249.45      261.82     16.82 o 
   1  17  -4     1036.78     1012.81     35.03 o 
   0  18  -4     1649.86     1567.16     31.99 o 
  -5   1  -3     6945.61     7158.88     75.65 o 
  -3   1  -3    11740.92    11861.09     81.37 o 
  -1   1  -3    12391.44    11727.86     63.64 o 
   1   1  -3    20073.29    18922.92     68.35 o 
   3   1  -3    25992.94    24285.64    101.72 o 
   5   1  -3     7619.10     7484.09     53.26 o 
   7   1  -3    15845.32    16302.65    126.06 o 
   9   1  -3     3156.16     3232.94     50.12 o 
  11   1  -3     1925.42     2011.45     29.72 o 
  13   1  -3      804.76      848.80     29.08 o 
  15   1  -3      874.39      824.14     18.45 o 
  -4   2  -3     1205.56     1211.74     28.64 o 
  -2   2  -3     6635.11     6466.46     53.33 o 
   0   2  -3       88.95       66.82      4.61 o 
   2   2  -3     3889.66     3740.98     33.21 o 
   4   2  -3     5616.01     6129.14     42.23 o 
   6   2  -3     7236.53     7412.60     70.80 o 
   8   2  -3     1441.80     1437.95     31.20 o 
  10   2  -3     4135.91     4466.69     41.97 o 
  12   2  -3      978.40      999.48     29.67 o 
  14   2  -3     1108.71     1081.01     26.18 o 
  -5   3  -3     1378.29     1400.71     48.96 o 
  -3   3  -3     1403.48     1379.08     27.34 o 
  -1   3  -3     1534.19     1796.93     25.02 o 
   1   3  -3     8345.05     7861.03     97.70 o 
   3   3  -3     1952.42     1731.59     24.16 o 
   5   3  -3     4224.98     4133.98     49.89 o 
   7   3  -3     1296.64     1271.17     32.01 o 
   9   3  -3     1840.41     2000.18     39.55 o 
  11   3  -3     1428.35     1600.15     36.59 o 
  13   3  -3     1106.50     1136.07     35.92 o 
  15   3  -3      114.17      110.44      6.22 o 
  -4   4  -3     5251.79     5194.20     88.36 o 
  -2   4  -3     5957.29     5499.47     47.67 o 
   0   4  -3    14581.63    14793.12     62.17 o 
   2   4  -3    16086.67    14868.15    195.82 o 
   4   4  -3     8668.19     8733.03     40.99 o 
   6   4  -3     8477.67     8494.01     60.66 o 
   8   4  -3     1004.71      997.96     35.37 o 
  10   4  -3     1403.48     1401.44     52.95 o 
  12   4  -3     3112.63     3147.11     49.97 o 
  14   4  -3     1101.10     1094.45     32.76 o 
  -5   5  -3      557.86      520.94     30.70 o 
  -3   5  -3      235.47      235.85     18.32 o 
  -1   5  -3      580.28      680.87     26.25 o 
   1   5  -3       31.22       46.52      6.61 o 
   3   5  -3     2366.68     2578.49     29.62 o 
   5   5  -3       98.16      116.14      6.09 o 
   7   5  -3      575.99      580.71     17.76 o 
   9   5  -3      824.46      937.57     27.91 o 
  11   5  -3      162.62      346.61     25.34 o 
  13   5  -3      110.63      111.99     13.82 o 
  15   5  -3      168.57      158.87     10.72 o 
  -6   6  -3     1017.15     1158.11     46.03 o 
  -4   6  -3     5206.30     5122.33     85.23 o 
  -2   6  -3     3088.77     2844.50     59.25 o 
   0   6  -3     6904.04     6787.69     77.93 o 
   2   6  -3     8116.44     7525.78     56.43 o 
   4   6  -3    10388.24    10446.88     82.91 o 
   6   6  -3     4010.70     4013.64     73.96 o 
   8   6  -3     5206.25     5277.16     95.55 o 
  10   6  -3     3054.67     3248.56     53.78 o 
  12   6  -3     1246.14     1305.08     46.49 o 
  14   6  -3     1332.39     1189.82     35.26 o 
  -7   7  -3     2089.29     2012.39     57.19 o 
  -5   7  -3     3826.80     3639.43     84.83 o 
  -3   7  -3     2328.58     2189.02     41.26 o 
  -1   7  -3     1878.37     1738.66     43.39 o 
   1   7  -3     7725.85     7449.39     60.69 o 
   3   7  -3     1478.35     1445.18     25.63 o 
   5   7  -3     3099.34     3345.41     65.17 o 
   7   7  -3     4238.50     4305.98     83.45 o 
   9   7  -3      405.51      411.73     34.49 o 
  11   7  -3      608.53      573.47     31.32 o 
  13   7  -3     1236.34     1175.31     39.25 o 
  -6   8  -3     1278.58     1090.85     46.77 o 
  -4   8  -3     1437.54     1362.44     35.12 o 
  -2   8  -3      601.05      565.34     27.21 o 
   0   8  -3     5665.78     5633.68     56.60 o 
   2   8  -3      300.25      362.69     13.99 o 
   4   8  -3      901.25     1020.03     29.95 o 
   6   8  -3      141.19      163.68     16.21 o 
   8   8  -3     2316.76     2305.27     42.30 o 
  10   8  -3     2778.68     2773.14     66.93 o 
  12   8  -3     1298.65     1208.31     41.97 o 
  14   8  -3       78.95       66.73      7.44 o 
  -7   9  -3     2312.83     2309.47     60.18 o 
  -5   9  -3     1092.45     1288.64     53.07 o 
  -3   9  -3     5059.42     4845.70     89.49 o 
  -1   9  -3     1078.25     1025.03     26.25 o 
   1   9  -3    12789.46    12032.03    379.66 o 
   3   9  -3     3750.56     3549.21     85.60 o 
   5   9  -3     5705.36     5689.08     89.72 o 
   7   9  -3     3452.75     3347.75     49.13 o 
   9   9  -3     1734.15     1659.90     50.26 o 
  11   9  -3     2153.40     2049.36     54.99 o 
  13   9  -3      768.70      706.56     26.08 o 
  -8  10  -3      448.39      419.31     17.91 o 
  -6  10  -3      477.71      460.78     30.36 o 
  -4  10  -3      502.96      462.75     32.83 o 
  -2  10  -3     2421.25     2392.26     36.27 o 
   0  10  -3      921.13      832.88     20.52 o 
   2  10  -3     1027.31     1040.73     32.91 o 
   4  10  -3     1441.65     1475.22     45.59 o 
   6  10  -3      177.75      179.71     17.33 o 
   8  10  -3      902.84      975.77     37.53 o 
  10  10  -3      389.38      413.67     24.83 o 
  12  10  -3      105.64      116.26     11.62 o 
  -7  11  -3     1339.76     1337.87     41.54 o 
  -5  11  -3     1313.86     1323.73     53.22 o 
  -3  11  -3     4174.79     4088.49     95.70 o 
  -1  11  -3     9522.28     9214.05     89.49 o 
   1  11  -3      975.09      873.04     20.48 o 
   3  11  -3     4093.07     3947.48     42.88 o 
   5  11  -3     2944.30     3007.14     66.73 o 
   9  11  -3     3505.04     3482.02     69.46 o 
  -6  12  -3      789.68      779.06     35.40 o 
  -4  12  -3     1677.99     1727.45     61.86 o 
  -2  12  -3     1135.39     1177.08     51.26 o 
   0  12  -3    10443.60    10560.90     74.82 o 
   2  12  -3     1165.05     1182.16     24.72 o 
   4  12  -3     1895.08     1802.90     36.83 o 
  -7  13  -3      603.86      660.91     22.92 o 
  -5  13  -3     1129.65     1037.59     43.27 o 
  -3  13  -3      591.44      593.03     36.83 o 
  -1  13  -3      568.46      602.85     36.46 o 
   1  13  -3     2184.90     2226.94     43.40 o 
   3  13  -3     1184.43     1148.49     30.64 o 
   5  13  -3     1773.53     1644.08     52.45 o 
  -6  14  -3      310.34      326.77     18.81 o 
  -4  14  -3     3428.65     3553.89     80.77 o 
  -2  14  -3     1030.75     1060.98     47.69 o 
   0  14  -3      712.67      722.35     24.60 o 
   2  14  -3     2581.36     2698.82     47.90 o 
   4  14  -3     1826.74     1727.91     54.38 o 
  -5  15  -3      530.50      612.65     26.79 o 
  -3  15  -3      581.40      632.15     33.88 o 
  -1  15  -3      127.86      130.81     16.89 o 
   1  15  -3      728.54      785.75     25.59 o 
   3  15  -3      224.15      196.77     18.77 o 
  -4  16  -3      697.09      735.56     28.95 o 
  -2  16  -3      930.44      974.24     39.76 o 
   0  16  -3      249.77      281.32     14.27 o 
   2  16  -3     1399.97     1373.99     33.85 o 
  -3  17  -3      663.61      655.95     25.48 o 
  -1  17  -3     1870.21     1947.41     50.23 o 
   1  17  -3      550.62      561.06     26.79 o 
  -2  18  -3      368.85      326.48     14.99 o 
   0  18  -3        6.13        9.82      4.54 o 
  -4   0  -2     5054.35     5284.12     73.75 o 
  -2   0  -2     5184.13     5087.92     55.82 o 
   0   0  -2    10296.12     9012.98     55.88 o 
   2   0  -2     2691.96     2637.42     32.61 o 
   6   0  -2     6724.14     7132.27     83.31 o 
   8   0  -2     2315.74     2233.76     55.46 o 
  10   0  -2     5570.60     5916.18     70.96 o 
  12   0  -2     4089.00     4237.57     85.17 o 
  14   0  -2     4747.57     4606.48     71.06 o 
  -7   1  -2     8437.00     9197.21    126.75 o 
  -5   1  -2     1311.19     1354.30     37.73 o 
  -3   1  -2      673.00      678.15     17.83 o 
  -1   1  -2     2254.52     2328.81     49.39 o 
   1   1  -2      532.48      528.40      9.13 o 
   5   1  -2     1803.70     1779.00     30.07 o 
   7   1  -2      355.24      446.67     92.84 o 
   9   1  -2      368.88      362.13     19.09 o 
  11   1  -2      736.25      800.31     26.57 o 
  13   1  -2      423.89      474.20     22.64 o 
  15   1  -2       95.48      112.76      8.28 o 
  -6   2  -2     3024.59     3120.48     79.98 o 
  -4   2  -2     1699.67     1622.39     28.88 o 
  -2   2  -2     6045.59     5870.66     42.40 o 
   0   2  -2     5207.95     4870.38     29.09 o 
   2   2  -2    12256.42    12345.04    484.92 o 
   4   2  -2    24954.71    24229.22     83.97 o 
   6   2  -2     7788.53     7885.11     61.88 o 
   8   2  -2     3480.19     3702.20     50.90 o 
  10   2  -2     4051.99     4251.21     48.64 o 
  12   2  -2     1483.19     1581.54     36.82 o 
  14   2  -2     1270.13     1267.98     25.72 o 
  -7   3  -2     1760.43     1998.47     61.90 o 
  -5   3  -2     7383.94     7521.75     68.94 o 
  -3   3  -2    14245.42    14761.03     76.51 o 
  -1   3  -2    15564.47    15185.10     58.74 o 
   1   3  -2    15842.27    14453.44    419.47 o 
   3   3  -2    29447.65    27298.56    100.26 o 
   5   3  -2     7565.14     7447.31     87.35 o 
   7   3  -2     5409.20     5603.25    134.21 o 
   9   3  -2     3090.75     3219.38    120.74 o 
  11   3  -2     2049.17     2054.64     41.59 o 
  13   3  -2       95.89      115.09      9.52 o 
  15   3  -2     1796.79     1489.06     27.96 o 
  -6   4  -2      172.15      193.08     18.93 o 
  -4   4  -2      135.22      127.24      8.31 o 
  -2   4  -2     3228.48     3384.22    101.82 o 
   0   4  -2     6766.78     6422.07     29.61 o 
   2   4  -2     1111.21     1188.51     41.89 o 
   4   4  -2      303.57      300.46     22.73 o 
   6   4  -2      415.16      432.01     14.50 o 
   8   4  -2     1995.03     2207.02     59.24 o 
  10   4  -2      628.32      637.82     18.77 o 
  12   4  -2       98.95      107.23      9.69 o 
  14   4  -2       91.25       88.43      6.24 o 
  -7   5  -2     4763.11     4820.76     92.86 o 
  -5   5  -2     7500.69     7591.22    108.41 o 
  -3   5  -2     6400.85     6301.93     81.64 o 
  -1   5  -2    10028.27     9285.23     81.07 o 
   1   5  -2    19573.53    18099.01    104.16 o 
   3   5  -2     9439.62     8846.77     68.53 o 
   5   5  -2     3916.73     3641.15     61.32 o 
   7   5  -2     3938.79     3823.69     74.60 o 
   9   5  -2     4691.46     4864.18    102.42 o 
  11   5  -2     1047.38     1046.19     28.90 o 
  13   5  -2     1567.84     1537.15     33.56 o 
  -8   6  -2     1536.76     1505.34     51.30 o 
  -6   6  -2     1029.26      982.95     30.50 o 
  -4   6  -2      901.21      931.20     34.84 o 
  -2   6  -2     5277.35     5049.77     67.24 o 
   0   6  -2      481.57      410.22     16.29 o 
   2   6  -2     4331.50     4619.29     39.88 o 
   4   6  -2     1953.68     2002.66     43.40 o 
   6   6  -2      251.60      227.83     17.63 o 
   8   6  -2      703.44      766.81     35.50 o 
  10   6  -2     2376.54     2528.38     65.83 o 
  12   6  -2       99.48      106.76     13.47 o 
  14   6  -2       24.08       21.42      4.78 o 
  -7   7  -2     2192.80     2153.59     66.09 o 
  -5   7  -2     3163.39     3063.25     81.46 o 
  -3   7  -2     2542.11     2320.25     51.71 o 
  -1   7  -2     6791.14     6647.58     73.29 o 
   1   7  -2     5932.17     5882.02    132.38 o 
   3   7  -2      147.30      242.81     38.79 o 
   5   7  -2     8972.90     9029.04    102.22 o 
   9   7  -2     3105.97     3007.51     70.49 o 
  11   7  -2      178.61      165.16     16.88 o 
  13   7  -2     1151.16     1001.34     32.36 o 
  -8   8  -2     1127.51     1135.18     45.24 o 
  -6   8  -2     3897.17     3740.51     89.48 o 
  -4   8  -2     2468.69     2316.25     42.68 o 
  -2   8  -2     5757.58     5447.66     73.95 o 
   0   8  -2    11734.21    11295.54    137.04 o 
   2   8  -2     1903.93     1912.39     63.52 o 
   4   8  -2    11443.76    11764.45    112.08 o 
   6   8  -2     4680.83     4613.92     79.52 o 
   8   8  -2     2969.51     2957.59     46.41 o 
  10   8  -2     2890.70     2865.28     66.49 o 
  12   8  -2      736.95      714.12     29.88 o 
  -9   9  -2      253.60      235.40     16.44 o 
  -7   9  -2      988.28      862.81     43.01 o 
  -5   9  -2      514.45      522.86     53.02 o 
  -3   9  -2      296.71      325.79     15.48 o 
  -1   9  -2      314.37      326.87     13.44 o 
   1   9  -2      215.29      230.40     11.09 o 
   3   9  -2      804.97      909.06     22.30 o 
   5   9  -2      285.19      326.44     20.95 o 
   7   9  -2       79.26       77.81     10.39 o 
   9   9  -2      626.18      621.97     30.33 o 
  11   9  -2      377.20      372.22     22.37 o 
  13   9  -2       48.62       42.09      5.58 o 
  -8  10  -2     1580.87     1608.06     51.02 o 
  -6  10  -2     1610.46     1637.00     61.07 o 
  -4  10  -2     6109.98     5907.81     73.71 o 
  -2  10  -2     6183.96     6053.32     92.88 o 
   0  10  -2     7104.59     6980.79     95.78 o 
   2  10  -2     4353.35     4276.79     72.84 o 
  10  10  -2      522.10      496.68     25.44 o 
  12  10  -2     2014.69     1846.44     37.65 o 
  -9  11  -2      443.02      440.49     18.49 o 
  -7  11  -2     1488.07     1509.59     53.39 o 
  -5  11  -2      483.56      521.67     35.57 o 
  -3  11  -2     2922.97     2905.26     51.36 o 
  -1  11  -2       25.03       31.67      5.03 o 
   1  11  -2     1137.58     1190.29     41.73 o 
   3  11  -2      175.19      183.58     15.86 o 
   5  11  -2     1895.91     1989.19     53.37 o 
  -8  12  -2      318.92      313.15     19.78 o 
  -6  12  -2      977.24     1037.06     46.70 o 
  -4  12  -2      472.97      458.58     32.97 o 
  -2  12  -2     2192.81     2292.75     38.73 o 
   0  12  -2     1549.75     1542.77     52.77 o 
   2  12  -2     1458.17     1434.04     32.80 o 
   4  12  -2     1727.57     1625.78     49.69 o 
  -7  13  -2     2001.50     2064.53     55.25 o 
  -5  13  -2     2761.62     2915.99     79.34 o 
  -3  13  -2     2353.65     2359.93     72.79 o 
  -1  13  -2     9532.04     9521.71    108.82 o 
   1  13  -2     2351.63     2389.91     41.17 o 
   3  13  -2     2345.51     2230.30     60.25 o 
   5  13  -2     3710.98     3680.70     77.72 o 
  -6  14  -2      116.21       90.65     13.25 o 
  -4  14  -2      510.94      506.49     33.37 o 
  -2  14  -2     1502.80     1473.47     34.78 o 
   0  14  -2     1153.29     1175.35     33.92 o 
   2  14  -2      339.62      278.52     22.13 o 
   4  14  -2      326.51      294.91     23.36 o 
  -7  15  -2     1302.15     1273.70     32.06 o 
  -5  15  -2     1929.83     1900.26     55.23 o 
  -3  15  -2     1933.98     2005.30     63.04 o 
  -1  15  -2     2625.77     2690.76     56.62 o 
   1  15  -2     2999.64     3038.87     57.25 o 
   3  15  -2     3183.45     3153.95     73.33 o 
  -6  16  -2     1511.68     1609.38     37.19 o 
  -4  16  -2      479.45      503.22     27.87 o 
  -2  16  -2      741.21      757.55     22.82 o 
   0  16  -2     1846.15     2009.76     39.40 o 
   2  16  -2      179.12      209.29     19.45 o 
   4  16  -2      810.82      817.00     35.58 o 
  -5  17  -2      858.81      815.02     25.16 o 
  -3  17  -2      877.38      887.31     33.43 o 
  -1  17  -2      938.16      964.87     24.40 o 
   1  17  -2      987.60      932.40     36.20 o 
   3  17  -2      614.26      595.94     29.12 o 
  -2  18  -2     1585.30     1521.88     35.22 o 
   0  18  -2      493.33      529.48     23.27 o 
  -7   1  -1     6396.31     6708.21     71.28 o 
  -5   1  -1     6339.72     6328.45     55.86 o 
  -3   1  -1    12652.53    12433.89    163.08 o 
  -1   1  -1     4806.41     4567.07     33.52 o 
   1   1  -1     6508.62     6315.08     50.69 o 
   3   1  -1    14274.28    13807.60     79.86 o 
   5   1  -1     3694.35     3599.42     38.38 o 
   7   1  -1     7808.67     7895.88    333.29 o 
   9   1  -1     3360.25     3597.30     52.09 o 
  11   1  -1     1440.59     1476.40     36.36 o 
  13   1  -1      961.29      979.03     25.19 o 
  -8   2  -1     2980.44     3122.90     59.96 o 
  -6   2  -1     2897.64     2921.90     42.45 o 
  -4   2  -1     9343.42    10041.58     62.38 o 
  -2   2  -1     6485.26     6213.29     35.26 o 
   0   2  -1    16428.00    14210.79     57.20 o 
   2   2  -1    10087.86     9782.01     77.02 o 
   4   2  -1    13391.93    12849.46     62.84 o 
   6   2  -1     3197.80     3212.60     71.16 o 
   8   2  -1     1276.25     1304.82     44.98 o 
  10   2  -1     1624.81     1654.31     44.24 o 
  12   2  -1     1927.61     1954.30     39.39 o 
  14   2  -1      199.01      203.15      8.63 o 
  -7   3  -1     1019.59     1137.95     34.72 o 
  -5   3  -1     2227.09     2336.10     34.10 o 
  -3   3  -1    11744.70    11914.60     77.31 o 
  -1   3  -1     7355.02     6825.02     44.70 o 
   1   3  -1     9618.78     8969.31     58.59 o 
   3   3  -1     3603.51     3678.02     47.98 o 
   5   3  -1     1143.76     1094.26     21.36 o 
   7   3  -1      672.36      806.92     33.24 o 
   9   3  -1     1436.23     1515.03     28.29 o 
  11   3  -1      752.65      767.87     25.80 o 
  13   3  -1      582.05      585.70     18.43 o 
  -8   4  -1     3107.63     3241.35    120.83 o 
  -6   4  -1     6573.56     6586.36     63.73 o 
  -4   4  -1     1193.70     1117.73     20.93 o 
  -2   4  -1    13019.34    12214.88     96.09 o 
   0   4  -1    27045.61    23705.03     88.25 o 
   2   4  -1    10975.35    10211.49     65.17 o 
   4   4  -1    10766.63    10458.62     91.45 o 
   6   4  -1    14119.85    14336.38    128.54 o 
   8   4  -1     7931.35     7741.13    109.02 o 
  10   4  -1     2565.25     2635.88     46.83 o 
  12   4  -1     2278.67     2323.89     41.21 o 
  14   4  -1      470.86      413.76     15.63 o 
  -9   5  -1      868.05      878.11     40.05 o 
  -7   5  -1       35.78       65.09     12.17 o 
  -5   5  -1      722.07      762.81     19.22 o 
  -3   5  -1     5665.09     6362.23     42.02 o 
  -1   5  -1     4330.42     3903.50     41.75 o 
   1   5  -1      834.28      853.59     22.46 o 
   3   5  -1     1003.35     1030.59     26.22 o 
   5   5  -1      194.92      231.33     15.72 o 
   7   5  -1     1322.27     1504.66     45.45 o 
   9   5  -1     1576.68     1595.77     28.69 o 
  11   5  -1       92.47      107.88     10.04 o 
  13   5  -1       96.47      103.37     11.37 o 
  -8   6  -1     4125.03     4211.74     92.41 o 
  -6   6  -1      972.10      990.43     28.44 o 
  -4   6  -1     7001.49     7205.64     86.25 o 
  -2   6  -1    14332.70    14212.42     95.51 o 
   0   6  -1     3977.87     3813.12     31.13 o 
   2   6  -1    16298.81    15523.95    101.49 o 
   4   6  -1     6045.23     6107.29     74.29 o 
   6   6  -1     6621.32     6591.39     89.70 o 
   8   6  -1     3241.31     3077.22     69.04 o 
  10   6  -1     1106.99     1173.38     30.57 o 
  12   6  -1     1028.58     1029.81     24.25 o 
  -9   7  -1      769.15      877.14     41.06 o 
  -7   7  -1     1141.61     1216.51     34.57 o 
  -5   7  -1      952.71      884.97     34.14 o 
  -3   7  -1     8437.82     8194.04     82.80 o 
  -1   7  -1     3630.17     3470.69     91.70 o 
   1   7  -1     6051.68     6481.26     46.74 o 
   3   7  -1     5300.44     5342.60     64.94 o 
   5   7  -1     2718.09     2788.78     54.65 o 
   9   7  -1     1285.75     1398.70     46.90 o 
  11   7  -1     2488.82     2433.18     59.19 o 
  13   7  -1      786.69      690.41     21.25 o 
 -10   8  -1      138.48      148.84     14.48 o 
  -8   8  -1        7.94       27.33     10.01 o 
  -6   8  -1      535.85      537.61     21.51 o 
  -4   8  -1     1248.00     1304.33     36.96 o 
  -2   8  -1      952.14      911.34     25.77 o 
   0   8  -1     2759.50     2944.24    148.13 o 
   2   8  -1     6448.27     7254.67     54.91 o 
   4   8  -1     2665.39     2837.14     51.80 o 
   6   8  -1      856.28      829.55     31.67 o 
   8   8  -1     1088.82     1184.89     40.32 o 
  10   8  -1     1218.76     1168.29     41.27 o 
  12   8  -1      940.06      825.64     27.33 o 
  -9   9  -1     3624.86     3554.87     80.18 o 
  -7   9  -1     5778.24     5725.57    114.20 o 
  -5   9  -1     4562.28     4441.53     86.38 o 
  -3   9  -1     5900.41     5584.15     54.67 o 
  -1   9  -1     5481.33     5368.86     77.13 o 
   1   9  -1    11203.09    11125.31    172.35 o 
   9   9  -1     1723.87     1728.24     48.14 o 
  11   9  -1      713.56      653.69     26.16 o 
 -10  10  -1      269.76      289.67     17.87 o 
  -8  10  -1      179.19      191.95     21.27 o 
  -6  10  -1      361.28      338.71     28.62 o 
  -4  10  -1      940.39     1002.77     29.20 o 
  -2  10  -1     1851.43     1980.35     51.24 o 
   0  10  -1      263.23      297.96     20.12 o 
   2  10  -1      731.73      864.06     34.18 o 
  -9  11  -1      853.71      873.72     36.55 o 
  -7  11  -1     2098.90     2090.12     69.07 o 
  -5  11  -1     4759.13     4902.10    105.41 o 
  -3  11  -1     7324.86     6912.04     58.27 o 
  -1  11  -1     3189.78     3328.25     70.50 o 
   1  11  -1     2149.16     2086.86     55.01 o 
   5  11  -1      480.10      481.12     26.32 o 
  -8  12  -1     1037.61     1053.49     43.32 o 
  -6  12  -1      879.58      946.67     46.91 o 
  -4  12  -1     5486.43     5362.00    108.30 o 
  -2  12  -1      743.34      713.36     19.54 o 
   0  12  -1     1472.63     1518.84     52.12 o 
   2  12  -1     1500.49     1608.77     46.99 o 
   4  12  -1     3950.39     3871.21     75.10 o 
  -9  13  -1      189.88      190.32     14.13 o 
  -7  13  -1      536.08      527.05     32.38 o 
  -5  13  -1      503.10      501.58     34.20 o 
  -3  13  -1      402.85      380.76     18.32 o 
  -1  13  -1      157.59      161.17     12.28 o 
   1  13  -1      278.22      283.72     21.15 o 
   3  13  -1      130.83      161.05     16.95 o 
   5  13  -1      144.47      154.51     16.47 o 
  -8  14  -1     2017.14     2040.83     49.51 o 
  -6  14  -1     1061.10     1115.67     46.76 o 
  -4  14  -1     3117.00     3228.90     51.02 o 
  -2  14  -1     3925.12     3935.76     58.28 o 
   0  14  -1     3286.16     3077.27     70.50 o 
   2  14  -1     5053.54     5065.03     90.91 o 
  -7  15  -1       86.53       72.97     10.58 o 
  -5  15  -1      151.54      170.71     18.90 o 
  -3  15  -1      649.01      689.10     23.83 o 
  -1  15  -1      358.87      388.42     18.33 o 
   1  15  -1      734.06      659.50     33.76 o 
   3  15  -1     1138.96     1110.71     43.22 o 
  -6  16  -1      839.61      803.76     31.59 o 
  -4  16  -1      995.28     1055.57     25.63 o 
  -2  16  -1     1038.54     1041.19     28.39 o 
   0  16  -1     1044.97     1016.57     40.85 o 
   2  16  -1     4418.38     4144.46     82.06 o 
   4  16  -1     1051.16     1002.24     38.63 o 
  -5  17  -1      916.51     1001.66     32.38 o 
  -3  17  -1     1456.59     1520.21     29.66 o 
  -1  17  -1      869.03      923.99     36.03 o 
   1  17  -1     2691.70     2656.58     62.54 o 
   3  17  -1      685.32      714.64     32.10 o 
  -2  18  -1      336.05      327.48     18.05 o 
   0  18  -1      216.86      216.78     16.88 o 
   2  18  -1      162.29      158.44     14.71 o 
  -1  19  -1     1120.06     1055.25     29.16 o 
   1  19  -1     1612.23     1568.86     37.91 o 
  -8   0   0     7163.12     7621.64    108.21 o 
   2   0   0     1574.61     1454.02     21.60 o 
   4   0   0    16373.73    15514.61    102.03 o 
   6   0   0     7042.36     7510.43     93.42 o 
   8   0   0     7358.65     7781.63    105.72 o 
  10   0   0     9580.74     9838.11    134.10 o 
  12   0   0     1096.67     1087.57     38.77 o 
  -9   1   0     2768.08     2991.92     51.48 o 
  -7   1   0      151.86      188.55     16.14 o 
   1   1   0     2574.88     2510.34     14.34 o 
   3   1   0      120.97      117.47     10.05 o 
   5   1   0      236.15      263.74     11.13 o 
   9   1   0     2647.42     2727.97     48.21 o 
  11   1   0     2090.20     2209.77     54.00 o 
  13   1   0       18.65       29.14      4.35 o 
  -8   2   0     2780.54     2842.99     46.75 o 
  -6   2   0     7545.06     7940.12     91.94 o 
   0   2   0       68.04       92.14     13.73 o 
   2   2   0    11668.18    10669.52     62.78 o 
   4   2   0    14403.77    14276.94    100.85 o 
   6   2   0     7575.72     8157.89     98.74 o 
   8   2   0     2862.41     2921.18     46.21 o 
  10   2   0      907.74      932.55     29.07 o 
  12   2   0     1672.42     1661.82     36.60 o 
  -9   3   0     2583.52     2670.45     50.04 o 
  -7   3   0     6600.99     6686.46     93.70 o 
  -5   3   0     1985.40     1893.20     40.15 o 
  -3   3   0     5134.39     4754.09     46.32 o 
   1   3   0     9380.21     9113.17     85.42 o 
   3   3   0     4785.59     4529.24     50.77 o 
   5   3   0     1845.32     1649.19     38.83 o 
   7   3   0     5914.52     6024.60     92.62 o 
   9   3   0     2789.39     2861.30     48.99 o 
  11   3   0     2040.82     2099.50     41.07 o 
  13   3   0     1193.95     1104.23     40.47 o 
 -10   4   0     2052.55     2082.12     61.16 o 
  -8   4   0      387.95      395.95     14.61 o 
  -6   4   0      347.93      344.05     19.57 o 
  -4   4   0      180.20      179.85     11.15 o 
  -2   4   0     4077.32     4112.39     37.53 o 
   0   4   0     8265.67     8207.41     31.49 o 
   2   4   0     4002.70     4118.30     42.14 o 
   4   4   0      136.30      138.50     10.49 o 
   6   4   0      313.13      344.57     20.04 o 
   8   4   0      449.41      488.09     19.14 o 
  10   4   0     1950.27     1985.77     41.19 o 
  12   4   0      323.83      321.20     13.87 o 
 -11   5   0     2260.73     2244.54     57.18 o 
  -9   5   0     2121.80     2253.46     67.32 o 
  -7   5   0     4874.49     4989.26     55.69 o 
  -5   5   0    16340.31    16498.62    123.10 o 
  -3   5   0     3236.15     2969.50     39.07 o 
  -1   5   0    18545.57    15710.56     62.76 o 
   1   5   0    17013.02    15774.91     82.57 o 
   3   5   0     3191.39     3002.14     42.93 o 
   5   5   0    16911.31    16922.80    126.19 o 
   9   5   0     2178.92     2244.12     42.47 o 
  11   5   0     2140.26     2123.81     39.11 o 
  13   5   0     1112.02      907.97     21.70 o 
 -10   6   0      235.46      241.45     22.55 o 
  -8   6   0     1217.57     1206.31     33.02 o 
  -6   6   0     1027.38      995.06     34.59 o 
  -4   6   0     5165.70     5150.26     61.98 o 
  -2   6   0       27.59       31.01      3.92 o 
   0   6   0    10645.55    10580.35     64.05 o 
   2   6   0       80.01      106.54      7.50 o 
   4   6   0     5123.80     5166.71     63.87 o 
   6   6   0     1014.61      993.24     33.35 o 
   8   6   0     1314.71     1328.63     31.10 o 
  10   6   0      210.02      214.09     13.26 o 
  12   6   0      338.27      314.70     12.76 o 
 -11   7   0      810.20      803.93     34.29 o 
  -9   7   0     2545.78     2509.37     74.30 o 
  -7   7   0     1294.36     1275.22     32.57 o 
  -5   7   0     4523.78     4344.89     65.22 o 
  -3   7   0     5365.24     5595.33     58.75 o 
  -1   7   0     4131.66     4017.43     30.00 o 
   1   7   0     4380.19     4257.02     34.23 o 
   3   7   0     5485.19     5475.11     59.14 o 
   5   7   0     4383.23     4397.96     63.66 o 
   9   7   0     2434.24     2537.96     43.56 o 
  11   7   0      890.34      840.91     30.66 o 
 -10   8   0     3107.76     3023.06     76.74 o 
  -8   8   0      589.71      609.98     37.23 o 
  -6   8   0     6692.85     6819.83    101.17 o 
  -4   8   0     4838.99     4880.47     62.72 o 
  -2   8   0     5675.53     5647.65     41.86 o 
   0   8   0      591.50      460.42     20.94 o 
   8   8   0      544.66      570.70     28.17 o 
  10   8   0     2912.82     2701.05     57.41 o 
 -11   9   0      415.66      349.97     21.37 o 
  -9   9   0      130.35      125.95     17.82 o 
  -7   9   0      499.98      485.52     33.62 o 
  -5   9   0      534.29      533.61     20.32 o 
  -3   9   0      256.50      259.52     17.54 o 
  -1   9   0      376.47      466.73     22.99 o 
   1   9   0      348.38      515.65     24.34 o 
 -10  10   0     2883.41     2870.95     69.92 o 
  -8  10   0     1747.10     1805.37     64.87 o 
  -6  10   0     4127.87     4006.54    132.28 o 
  -4  10   0      820.33      712.11     31.53 o 
  -2  10   0    10879.31    10978.44    119.57 o 
   0  10   0     5732.82     5745.09     84.99 o 
 -11  11   0      532.25      521.85     21.57 o 
  -9  11   0      896.61      934.52     43.40 o 
  -7  11   0      341.72      336.34     28.79 o 
  -5  11   0     5702.33     5578.99     53.86 o 
  -3  11   0     4598.39     4730.93    112.20 o 
  -1  11   0     2438.33     2480.13     59.14 o 
   3  11   0     4839.48     4864.20     77.11 o 
   5  11   0     5987.32     5647.42     84.38 o 
 -10  12   0      878.63      883.50     33.30 o 
  -8  12   0     1034.79     1038.02     47.33 o 
  -6  12   0     4209.85     4181.84     98.06 o 
  -4  12   0     6916.08     7048.19     62.12 o 
  -2  12   0     1986.14     1954.91     31.23 o 
   0  12   0     3511.17     3519.41     53.40 o 
   2  12   0     1968.70     1993.94     51.88 o 
   4  12   0     7101.71     7222.86     99.87 o 
  -9  13   0     1771.83     1792.15     51.71 o 
  -7  13   0     1041.84     1005.48     46.59 o 
  -5  13   0     2903.36     2964.86     50.43 o 
  -3  13   0     2702.20     2722.32     39.03 o 
  -1  13   0     4181.23     4145.00     57.81 o 
   1  13   0     4060.90     4010.33     77.88 o 
   3  13   0     2646.45     2771.40     65.02 o 
  -8  14   0      237.29      241.91     20.30 o 
  -6  14   0      179.58      198.54     21.38 o 
  -4  14   0      229.88      263.58     15.59 o 
  -2  14   0      213.59      216.95     19.21 o 
   0  14   0      339.51      379.94     25.36 o 
   2  14   0      209.33      200.18     18.57 o 
   4  14   0      214.03      225.38     19.29 o 
  -9  15   0     1002.52     1019.29     28.22 o 
  -7  15   0     1746.21     1831.09     53.45 o 
  -5  15   0     3179.77     3228.57     49.66 o 
  -3  15   0      451.33      482.10     20.35 o 
  -1  15   0     1186.52     1219.26     45.67 o 
   1  15   0     1307.44     1376.46     48.24 o 
   3  15   0      480.26      467.88     27.64 o 
  -8  16   0       43.14       53.62      7.32 o 
  -6  16   0      915.12      958.27     36.94 o 
  -4  16   0     1244.39     1291.46     30.80 o 
  -2  16   0     1363.23     1375.96     46.61 o 
   0  16   0      584.85      599.83     31.89 o 
   2  16   0     1295.10     1283.69     45.19 o 
  -7  17   0     1191.13     1105.69     27.33 o 
  -5  17   0      270.15      246.73     11.08 o 
  -3  17   0       13.23       12.81      5.97 o 
  -1  17   0      802.51      772.05     34.03 o 
   1  17   0      766.16      761.60     34.15 o 
   3  17   0       14.09       20.64      6.95 o 
  -4  18   0     2225.10     2217.53     42.64 o 
  -2  18   0     1554.64     1547.02     42.72 o 
   0  18   0     1794.24     1832.21     48.37 o 
   2  18   0     1672.67     1631.77     43.69 o 
  -3  19   0       85.87       96.76      8.76 o 
  -1  19   0      137.74      160.29     12.99 o 
   1  19   0      127.42      141.74     12.02 o 
  -9   1   1     3505.59     3675.92     77.03 o 
   7   1   1     6386.92     6739.33     69.97 o 
   9   1   1     3783.75     3774.01     58.60 o 
  11   1   1     1325.15     1304.71     30.47 o 
 -10   2   1     1574.55     1631.47     31.09 o 
   8   2   1     3239.67     3270.74     52.55 o 
  10   2   1       98.31      106.54     10.34 o 
  12   2   1      974.15     1001.32     21.51 o 
 -11   3   1      705.47      731.22     36.97 o 
  -9   3   1     1387.29     1462.40     35.41 o 
   3   3   1    11154.93    11761.60     84.50 o 
   7   3   1     1107.20     1180.42     29.64 o 
   9   3   1     1896.29     1903.42     41.16 o 
  11   3   1      829.86      813.67     28.76 o 
 -12   4   1     2266.34     2386.08     59.82 o 
 -10   4   1     2429.88     2537.99     71.51 o 
  -8   4   1     7849.33     8101.03    106.12 o 
  -2   4   1    11020.34    10036.77     61.83 o 
   2   4   1    13809.11    12326.89     69.76 o 
   8   4   1     3077.22     3138.85     61.20 o 
  10   4   1     1593.10     1620.16     51.70 o 
  12   4   1      901.45      804.30     27.98 o 
 -11   5   1       97.73      100.49     15.43 o 
  -9   5   1     1554.51     1532.23     37.22 o 
  -7   5   1     1357.50     1504.45     41.84 o 
  -5   5   1      175.87      195.23     11.92 o 
  -3   5   1     1028.93     1061.06     19.31 o 
  -1   5   1      775.97      861.53     21.53 o 
   1   5   1     4481.11     4024.82     28.26 o 
   3   5   1     5515.34     6406.74     61.42 o 
   7   5   1       47.14       51.35      6.89 o 
   9   5   1      855.41      869.84     26.90 o 
  11   5   1      128.48      127.88      8.71 o 
 -12   6   1      946.88      990.27     38.92 o 
 -10   6   1     1143.19     1177.75     51.27 o 
  -8   6   1     3156.16     3035.07     49.65 o 
  -6   6   1     6432.63     6307.53     75.68 o 
  -4   6   1     6674.21     6446.23     57.98 o 
  -2   6   1    16133.85    15518.28    120.27 o 
   2   6   1    14701.36    14345.88     70.76 o 
   4   6   1     6780.46     7015.54     72.45 o 
   8   6   1     4032.92     4118.87     56.81 o 
  10   6   1     1904.17     1868.48     35.33 o 
 -11   7   1     2421.77     2299.57     67.29 o 
  -9   7   1     1052.59     1086.13     49.48 o 
  -7   7   1     4654.32     4805.80     58.19 o 
  -5   7   1     2672.40     2815.57     45.33 o 
  -3   7   1     5447.13     5471.99     63.60 o 
  -1   7   1     6480.57     6507.69     70.31 o 
   7   7   1     1145.95     1257.48     44.27 o 
   9   7   1      757.88      882.90     40.58 o 
  11   7   1     1046.19     1103.43     28.16 o 
 -12   8   1      944.28      898.84     34.96 o 
 -10   8   1     1231.12     1166.76     51.68 o 
  -8   8   1     1127.55     1195.59     31.64 o 
  -6   8   1      757.18      721.93     26.44 o 
  -4   8   1     2761.85     2856.29     52.61 o 
   8   8   1       33.34       47.45      9.44 o 
  10   8   1      145.52      168.74     13.03 o 
 -11   9   1      723.59      723.04     36.25 o 
  -9   9   1     2014.99     1982.61     68.25 o 
  -7   9   1     4904.22     4653.00     47.62 o 
  -5   9   1     4624.90     4518.95     73.00 o 
  -3   9   1     6029.72     5981.49     81.53 o 
 -12  10   1      389.12      394.85     20.42 o 
 -10  10   1      802.44      836.90     42.30 o 
  -8  10   1      561.96      554.34     36.58 o 
  -6  10   1      196.08      200.68     10.26 o 
  -4  10   1      899.16      994.24     36.48 o 
  -2  10   1      783.33      970.60     34.46 o 
 -11  11   1      750.80      746.75     32.63 o 
  -9  11   1      675.30      728.89     40.54 o 
  -7  11   1     3880.16     3680.53     55.40 o 
  -5  11   1      555.81      509.00     16.23 o 
  -3  11   1     2708.35     2641.06     60.62 o 
  -1  11   1     1981.62     1944.21     53.90 o 
   3  11   1     7544.88     6826.38     90.76 o 
 -10  12   1      757.31      730.10     35.21 o 
  -8  12   1     2429.46     2525.35     75.82 o 
  -6  12   1     3877.78     3848.70     58.12 o 
  -4  12   1     3909.80     3828.73     44.76 o 
  -2  12   1     1521.86     1605.56     42.91 o 
   0  12   1     1486.90     1552.05     45.31 o 
 -11  13   1      255.31      281.92     15.76 o 
  -9  13   1      226.42      216.18     20.42 o 
  -7  13   1       10.45       16.78      5.04 o 
  -5  13   1      157.58      170.63     12.78 o 
  -3  13   1      113.60      144.61     16.11 o 
  -1  13   1      269.77      258.54     20.40 o 
   1  13   1      147.51      139.61     15.20 o 
   3  13   1      317.96      308.50     21.42 o 
 -10  14   1      325.48      324.66     18.56 o 
  -8  14   1     4635.70     4880.44     93.54 o 
  -6  14   1     2015.94     2116.19     42.27 o 
  -4  14   1     1558.07     1568.63     36.76 o 
  -2  14   1     4900.92     4909.51     89.98 o 
   0  14   1     3195.39     3022.44     69.46 o 
   2  14   1     3958.59     3913.03     77.39 o 
  -9  15   1      508.56      520.31     24.02 o 
  -7  15   1      952.30      973.46     25.09 o 
  -5  15   1      275.60      291.15     15.73 o 
  -3  15   1     1118.41     1136.81     43.47 o 
  -1  15   1      847.64      794.29     36.98 o 
   1  15   1      303.26      334.33     23.60 o 
   3  15   1      716.59      725.34     32.09 o 
  -8  16   1      753.89      742.17     27.44 o 
  -6  16   1      920.23      901.18     23.85 o 
  -4  16   1      998.48     1058.96     39.80 o 
  -2  16   1     4606.22     4389.07     84.80 o 
   0  16   1     1115.98     1107.98     42.27 o 
   2  16   1     1078.28     1044.08     38.70 o 
  -7  17   1      717.39      714.12     23.06 o 
  -5  17   1      845.27      866.82     31.09 o 
  -3  17   1      757.77      836.40     34.64 o 
  -1  17   1     2434.73     2424.70     60.00 o 
   1  17   1      977.52     1050.00     38.25 o 
  -6  18   1       16.53       17.87      3.89 o 
  -4  18   1      361.34      346.16     19.14 o 
  -2  18   1      139.80      145.82     14.22 o 
   0  18   1      252.23      244.49     17.77 o 
   2  18   1      316.45      301.98     17.19 o 
  -3  19   1     1319.27     1395.60     34.68 o 
  -1  19   1     1542.73     1607.85     39.08 o 
   1  19   1     1279.15     1203.00     30.78 o 
  -2  20   1      644.50      698.28     20.11 o 
 -10   0   2     5556.22     5661.08     98.98 o 
   6   0   2     6524.01     6781.86     69.99 o 
   8   0   2     3060.62     3128.49     75.39 o 
  10   0   2     2805.23     2855.83     64.21 o 
 -11   1   2      674.69      779.96     38.82 o 
   7   1   2     8864.28     9089.29     90.99 o 
   9   1   2      615.11      621.40     23.46 o 
  11   1   2      127.50      125.24      7.97 o 
 -10   2   2     4355.90     4395.78     90.77 o 
   6   2   2     3040.24     3093.33     33.30 o 
   8   2   2     2765.08     2867.92     51.27 o 
  10   2   2     1576.51     1573.66     33.06 o 
 -11   3   2     2063.68     2059.88     64.84 o 
   7   3   2     1927.77     1933.51     40.63 o 
   9   3   2     2345.80     2330.68     43.79 o 
  11   3   2     1181.58     1143.77     23.68 o 
 -12   4   2      105.37      117.12     16.87 o 
 -10   4   2      592.13      651.69     25.91 o 
   6   4   2      184.41      214.46     29.60 o 
   8   4   2      811.24      833.53     27.07 o 
  10   4   2      267.31      272.36     18.13 o 
 -11   5   2     1086.20     1056.85     48.45 o 
  -9   5   2     4784.92     4937.64     69.26 o 
  -3   5   2     9316.78     8707.34     65.55 o 
   7   5   2     4404.03     4579.81     61.37 o 
   9   5   2     1781.42     1748.96     35.35 o 
  11   5   2     3005.73     2907.30     43.14 o 
 -12   6   2       83.63       89.42     14.97 o 
 -10   6   2     2448.10     2572.03     76.23 o 
  -8   6   2      657.72      733.06     23.31 o 
  -4   6   2     1976.41     1933.97     34.81 o 
   6   6   2     1066.64     1050.48     37.40 o 
   8   6   2     1504.76     1485.35     33.54 o 
  10   6   2      196.01      208.60      9.71 o 
 -13   7   2     1208.61     1179.05     40.41 o 
 -11   7   2      300.96      293.89     26.55 o 
  -9   7   2     2955.26     2912.51     57.51 o 
  -7   7   2      870.81      876.59     20.33 o 
  -5   7   2     8678.42     8945.56     53.56 o 
   7   7   2     1928.13     1981.97     58.36 o 
   9   7   2     2454.27     2428.72     55.64 o 
 -12   8   2      694.20      698.54     35.83 o 
 -10   8   2     2921.43     2900.80     82.76 o 
  -6   8   2     4857.34     4799.31     68.30 o 
  -4   8   2    11041.22    11395.27    102.68 o 
  -2   8   2     2024.34     1968.39     42.92 o 
   6   8   2     3869.19     3884.38     78.18 o 
   8   8   2     1233.86     1294.19     42.52 o 
  10   8   2     1241.59     1137.48     25.23 o 
 -13   9   2       41.40       38.09      7.62 o 
 -11   9   2      385.29      369.36     28.77 o 
  -9   9   2      596.48      597.63     23.12 o 
  -7   9   2       74.03       69.25      8.05 o 
  -5   9   2      280.92      310.25     18.57 o 
  -3   9   2      786.30      907.05     31.04 o 
   7   9   2      962.43      895.21     36.03 o 
   9   9   2      268.02      254.18     14.33 o 
 -12  10   2     2015.06     1968.14     53.80 o 
 -10  10   2      459.12      459.46     33.01 o 
  -8  10   2     7138.51     6952.90     78.92 o 
  -6  10   2     5868.42     5877.67     85.24 o 
  -4  10   2     5913.50     5715.31     82.85 o 
 -11  11   2      271.43      275.91     22.58 o 
  -9  11   2      646.42      660.68     23.47 o 
  -7  11   2     2003.03     2000.07     42.36 o 
  -5  11   2     1928.62     1965.43     30.93 o 
  -3  11   2      199.38      211.64     12.04 o 
   1  11   2       12.61       22.67      6.07 o 
 -12  12   2      355.68      351.43     19.06 o 
 -10  12   2     1452.29     1420.05     52.20 o 
  -8  12   2     2892.25     3027.33     72.93 o 
  -6  12   2      989.80     1012.40     29.72 o 
  -4  12   2     1686.79     1592.93     46.32 o 
  -2  12   2     1488.04     1493.44     45.77 o 
   0  12   2     1637.24     1606.87     46.29 o 
 -11  13   2     1152.37     1131.07     36.75 o 
  -9  13   2     3056.26     3081.21     51.62 o 
  -7  13   2     1293.26     1317.55     34.28 o 
  -5  13   2     3705.09     3670.65     77.37 o 
  -3  13   2     2439.82     2389.97     61.20 o 
  -1  13   2     2271.48     2311.21     58.83 o 
   1  13   2     9612.70     9487.93    114.72 o 
 -10  14   2      220.50      232.61     17.70 o 
  -8  14   2      265.95      270.01     14.45 o 
  -6  14   2       28.80       46.42     10.50 o 
  -4  14   2      327.33      319.21     23.76 o 
  -2  14   2      339.97      291.48     22.46 o 
   0  14   2     1166.18     1188.82     43.02 o 
   2  14   2     1454.85     1438.53     44.03 o 
  -9  15   2     1261.96     1245.34     38.86 o 
  -7  15   2     1310.81     1326.66     30.98 o 
  -5  15   2     2731.00     2658.11     65.66 o 
  -3  15   2     3060.90     3072.42     71.86 o 
  -1  15   2     2966.40     2933.61     68.90 o 
   1  15   2     2584.81     2654.34     61.68 o 
  -8  16   2     1013.87     1035.40     21.43 o 
  -6  16   2      442.89      468.07     25.15 o 
  -4  16   2      662.19      722.81     33.76 o 
  -2  16   2      205.02      238.02     20.14 o 
   0  16   2     1968.58     2105.44     55.31 o 
   2  16   2      664.07      664.07     27.36 o 
  -7  17   2      556.49      553.87     21.62 o 
  -5  17   2      211.42      249.59     18.07 o 
  -3  17   2      535.51      537.62     28.09 o 
  -1  17   2     1105.56     1078.75     38.68 o 
  -6  18   2      408.54      371.10     17.14 o 
  -4  18   2     1294.55     1245.11     36.98 o 
  -2  18   2     1514.19     1547.76     42.65 o 
   0  18   2      640.74      697.22     26.82 o 
  -5  19   2      115.19      130.02      9.56 o 
  -3  19   2       23.49       31.88      6.17 o 
  -1  19   2      311.56      330.73     16.73 o 
 -11   1   3     1846.26     1949.55     63.13 o 
   5   1   3     7043.57     7206.91     59.08 o 
   7   1   3     1456.11     1525.16     71.93 o 
   9   1   3     2925.80     2874.90     44.38 o 
 -12   2   3      932.86      969.69     46.08 o 
 -10   2   3     4360.50     4533.53     91.99 o 
   6   2   3     2242.09     2254.93     31.04 o 
   8   2   3     1152.07     1149.28     30.99 o 
  10   2   3     1028.56      962.30     20.28 o 
 -11   3   3     1332.23     1491.09     56.81 o 
  -5   3   3     4051.99     3964.01     28.34 o 
   5   3   3     1284.95     1295.37     24.88 o 
   7   3   3     2689.73     2788.19     49.75 o 
   9   3   3      122.34      122.15      9.11 o 
 -12   4   3     3161.26     3195.71     84.74 o 
 -10   4   3     1507.40     1512.45     55.36 o 
   6   4   3     5053.51     5150.22     53.10 o 
   8   4   3     1788.61     1849.88     37.15 o 
  10   4   3     3283.49     3310.63     50.03 o 
 -13   5   3      110.48      109.23     15.63 o 
 -11   5   3      148.99      156.07     20.04 o 
  -9   5   3      817.20      971.06     43.05 o 
  -5   5   3      117.38      123.58      7.55 o 
   5   5   3      567.60      560.02     28.58 o 
   7   5   3      382.80      362.53     17.30 o 
   9   5   3      361.98      381.83     17.94 o 
 -12   6   3     1179.76     1257.32     53.09 o 
 -10   6   3     3156.59     3251.16    100.69 o 
  -4   6   3    10827.30    10465.45     77.57 o 
   6   6   3     1188.65     1284.81     32.58 o 
   8   6   3     3869.59     3931.32     75.86 o 
 -13   7   3     1292.62     1276.63     48.39 o 
 -11   7   3      530.29      472.75     33.83 o 
  -9   7   3      441.46      428.20     30.38 o 
  -5   7   3     2723.27     3124.36     46.17 o 
   5   7   3     3764.26     3726.97     70.95 o 
   7   7   3     2108.48     2159.01     59.71 o 
   9   7   3      974.89     1024.79     29.56 o 
 -12   8   3     1443.44     1373.58     53.74 o 
 -10   8   3     2542.04     2532.47     77.76 o 
  -8   8   3     2419.94     2481.90     69.81 o 
   6   8   3     1236.60     1145.57     44.17 o 
   8   8   3      810.68      806.46     29.86 o 
 -13   9   3      853.44      883.55     36.49 o 
 -11   9   3     2051.00     2032.91     53.55 o 
  -9   9   3     1726.24     1658.67     61.28 o 
  -5   9   3     5994.14     6028.76     76.58 o 
   7   9   3     2260.26     2264.46     53.45 o 
 -12  10   3       95.54      107.39     14.97 o 
 -10  10   3      343.29      351.82     18.32 o 
  -8  10   3      840.03      856.36     28.31 o 
  -6  10   3      162.91      154.69     11.38 o 
   6  10   3      522.00      532.50     26.68 o 
 -13  11   3      236.08      223.02     15.59 o 
 -11  11   3     1321.35     1329.33     29.61 o 
  -9  11   3     3307.58     3268.50     55.34 o 
  -7  11   3     3503.96     3402.71     55.68 o 
  -5  11   3     2714.11     2803.07     64.62 o 
  -3  11   3     4149.00     3997.65     71.17 o 
  -1  11   3     1028.18      909.04     33.32 o 
 -12  12   3      484.00      470.10     24.78 o 
 -10  12   3     1681.48     1577.22     34.43 o 
  -8  12   3     3485.61     3400.27     55.65 o 
  -6  12   3     1872.16     1880.35     55.44 o 
  -2  12   3     1098.98     1110.44     39.52 o 
   0  12   3    10715.80    10379.79    113.38 o 
 -11  13   3     1780.88     1742.30     48.48 o 
  -9  13   3      156.86      169.97     12.07 o 
  -7  13   3      241.36      258.56     15.39 o 
  -5  13   3     1699.13     1615.07     51.82 o 
  -3  13   3     1165.31     1180.65     43.24 o 
  -1  13   3     2204.25     2244.47     56.86 o 
 -10  14   3      724.82      725.77     19.59 o 
  -8  14   3      903.60      897.50     26.57 o 
  -6  14   3     2435.22     2488.91     64.61 o 
  -4  14   3     2056.09     1990.28     58.30 o 
  -2  14   3     2634.04     2740.36     65.71 o 
  -9  15   3      114.62      117.23      8.23 o 
  -7  15   3      420.88      404.31     24.76 o 
  -5  15   3       32.86       26.45      8.62 o 
  -3  15   3      179.12      171.20     17.41 o 
  -1  15   3      774.05      814.56     34.70 o 
  -8  16   3      370.94      363.31     19.48 o 
  -6  16   3      566.66      630.35     30.02 o 
  -4  16   3      572.77      552.80     29.20 o 
  -2  16   3     1470.35     1469.78     46.30 o 
  -7  17   3      800.67      866.28     29.07 o 
  -5  17   3     2948.43     2974.04     60.86 o 
  -3  17   3     1601.33     1680.85     46.96 o 
  -1  17   3      582.95      596.78     26.17 o 
  -6  18   3      668.10      685.68     24.23 o 
  -4  18   3       56.92       69.92      9.32 o 
  -2  18   3      230.27      242.83     15.91 o 
   0  18   3       13.27       21.75      4.23 o 
  -5  19   3     1092.73     1081.68     26.56 o 
  -3  19   3     1439.89     1430.44     31.84 o 
   4   0   4    16415.57    16333.09    156.15 o 
   6   0   4     5301.52     5490.08     69.94 o 
   8   0   4     2220.42     2182.45     52.51 o 
 -11   1   4        7.31       17.39      9.57 o 
   3   1   4      267.25      302.73     20.00 o 
   5   1   4     1069.72     1124.41     22.23 o 
   7   1   4      701.88      719.01     24.30 o 
   9   1   4       90.89       95.62      6.23 o 
 -10   2   4      767.50      776.02     39.11 o 
   4   2   4     1329.56     1385.01     26.59 o 
   6   2   4     1890.46     1911.02     33.53 o 
   8   2   4     2277.25     2195.32     61.28 o 
 -11   3   4     1738.01     1863.34     64.82 o 
   3   3   4     3659.69     3586.96     65.89 o 
   5   3   4     3313.80     3328.76     42.32 o 
   7   3   4     3712.42     3815.90     53.56 o 
   9   3   4      377.22      368.04     16.80 o 
 -12   4   4       39.68       61.30     13.86 o 
 -10   4   4      610.04      676.32     37.51 o 
   4   4   4       84.48       97.30      8.94 o 
   6   4   4      565.60      592.03     18.10 o 
   8   4   4       43.50       35.10      4.64 o 
 -13   5   4     2002.02     2178.78     69.35 o 
 -11   5   4     2120.54     2141.97     70.23 o 
  -9   5   4     6671.94     7018.02    112.68 o 
   3   5   4     5466.78     5242.27     84.67 o 
   5   5   4     4747.80     4683.44     87.07 o 
   7   5   4      939.08      952.69     38.71 o 
 -12   6   4      278.99      284.39     26.94 o 
   2   6   4     1792.67     1805.73     46.42 o 
   4   6   4     1228.03     1081.67     40.24 o 
   6   6   4       62.86       82.54     13.37 o 
   8   6   4      837.99      900.62     29.60 o 
 -13   7   4      888.81      881.14     42.85 o 
 -11   7   4      417.64      408.15     31.62 o 
  -9   7   4     4386.09     4433.34     94.69 o 
   3   7   4     1238.93     1189.42     40.15 o 
   5   7   4      913.69      953.93     37.10 o 
   7   7   4     1412.78     1431.67     43.07 o 
 -12   8   4     1672.80     1647.98     37.50 o 
 -10   8   4     2486.97     2359.05     73.50 o 
  -8   8   4     3673.94     3670.56     83.11 o 
   4   8   4     1078.46     1181.80     39.69 o 
   6   8   4     3955.73     4176.11     78.79 o 
   8   8   4      868.20      836.52     21.95 o 
 -13   9   4      435.77      436.89     28.07 o 
 -11   9   4      940.49      929.90     29.75 o 
  -9   9   4      126.54      139.13     18.63 o 
  -7   9   4      666.44      766.01     36.03 o 
   5   9   4      178.93      207.61     18.57 o 
   7   9   4       18.99       16.43      4.67 o 
 -12  10   4      237.85      250.05     13.72 o 
 -10  10   4     4603.89     4598.53     69.90 o 
  -8  10   4     1192.53     1152.13     32.75 o 
  -6  10   4     1625.22     1515.54     48.07 o 
  -4  10   4     3867.43     3894.46     71.28 o 
   6  10   4     3108.98     3151.65     56.57 o 
 -13  11   4      104.07      109.84     12.65 o 
 -11  11   4     1359.85     1314.27     32.49 o 
  -9  11   4      879.35      886.15     29.19 o 
  -7  11   4      609.58      622.28     33.23 o 
  -5  11   4      556.03      555.28     29.64 o 
  -3  11   4     1657.87     1577.32     45.72 o 
   5  11   4      904.98      942.11     32.02 o 
 -12  12   4      238.16      223.47     10.77 o 
 -10  12   4      599.99      582.10     22.05 o 
  -8  12   4      912.72      967.15     29.49 o 
  -6  12   4     1097.31     1072.20     42.62 o 
  -2  12   4     3236.76     3182.47     65.35 o 
 -11  13   4     1167.25     1141.27     25.60 o 
  -9  13   4     1903.84     1893.45     38.51 o 
  -7  13   4     1584.26     1556.60     50.85 o 
  -5  13   4     2335.42     2247.68     60.73 o 
  -3  13   4     5048.60     4975.66     86.60 o 
 -10  14   4      262.88      258.96     12.46 o 
  -8  14   4      121.16      165.53     16.59 o 
  -6  14   4      111.75      121.33     15.13 o 
  -4  14   4       38.25       31.58      8.81 o 
  -2  14   4     2049.57     2097.55     54.16 o 
  -9  15   4     1661.99     1648.43     43.07 o 
  -7  15   4      872.27      854.06     35.83 o 
  -5  15   4     2126.94     2132.50     57.73 o 
  -3  15   4     2686.44     2794.55     63.19 o 
 -10  16   4       57.16       62.74      6.24 o 
  -8  16   4     1302.44     1331.41     38.17 o 
  -6  16   4     1154.47     1211.68     40.58 o 
  -4  16   4      450.20      500.38     26.23 o 
  -2  16   4      341.91      373.29     20.80 o 
  -9  17   4       49.69       55.85      6.12 o 
  -7  17   4      715.27      678.21     25.78 o 
  -5  17   4      716.30      714.38     28.68 o 
  -3  17   4      159.01      159.51     13.30 o 
  -6  18   4      435.33      476.74     19.40 o 
  -4  18   4     1790.45     1797.30     38.39 o 
  -2  18   4      845.13      833.75     22.02 o 
   3   1   5     2340.59     2460.81     45.03 o 
   5   1   5     2164.35     2253.96     31.06 o 
   7   1   5     1475.64     1408.87     27.26 o 
 -10   2   5     2147.91     2360.30     69.23 o 
   2   2   5     2829.48     2825.43     45.89 o 
   4   2   5     3772.67     3784.99     45.89 o 
   6   2   5      694.85      698.20     22.34 o 
   8   2   5     2472.50     2423.95     37.65 o 
   1   3   5     1622.88     1650.89     46.77 o 
   3   3   5     4521.31     4591.85     60.39 o 
   5   3   5      893.47      893.83     22.05 o 
   7   3   5      706.00      739.98     28.77 o 
 -12   4   5     2532.87     2606.68     80.40 o 
   2   4   5     4164.96     4155.10     53.80 o 
   4   4   5     3867.35     4074.16     56.77 o 
   6   4   5     1941.42     1920.57     54.18 o 
 -11   5   5     1061.68     1169.31     52.92 o 
  -9   5   5     1319.38     1449.11     51.96 o 
   1   5   5      835.18      795.25     32.98 o 
   3   5   5      525.83      489.87     28.70 o 
   5   5   5       59.14       63.20      9.36 o 
   7   5   5      941.07      979.68     30.70 o 
 -12   6   5      336.03      361.80     30.13 o 
   2   6   5     3865.64     3900.96     76.50 o 
   4   6   5     4484.51     4260.67     81.37 o 
   6   6   5     1982.61     2061.15     52.36 o 
 -15   7   5      339.57      244.23     14.28 o 
 -13   7   5      875.01      907.04     44.83 o 
 -11   7   5      794.72      774.86     43.34 o 
  -9   7   5     1585.25     1584.29     55.78 o 
   1   7   5     1238.75     1216.14     40.94 o 
   3   7   5     1176.41     1175.53     41.60 o 
   5   7   5     1594.99     1589.44     50.45 o 
   7   7   5      523.57      533.44     18.99 o 
 -14   8   5     1094.22     1086.60     30.18 o 
 -12   8   5      387.36      413.18     31.37 o 
 -10   8   5      183.52      186.92     21.39 o 
  -8   8   5      847.40      877.83     27.00 o 
   2   8   5      648.84      652.65     30.32 o 
   4   8   5      819.05      798.19     31.57 o 
   6   8   5     1031.16     1041.01     32.17 o 
 -13   9   5      624.25      652.28     21.82 o 
 -11   9   5     4772.40     4768.97     80.04 o 
  -9   9   5      694.41      660.03     36.66 o 
  -5   9   5     4308.40     4082.94     73.38 o 
   3   9   5     5033.78     4939.45     75.87 o 
   5   9   5     2976.77     3164.52     61.55 o 
 -12  10   5      384.12      393.93     18.22 o 
 -10  10   5      626.75      626.52     24.81 o 
  -8  10   5      485.38      534.47     31.28 o 
  -6  10   5      364.45      396.54     25.46 o 
  -4  10   5     1684.83     1647.41     46.00 o 
   4  10   5      346.35      326.03     20.94 o 
 -13  11   5      150.88      159.38     11.44 o 
 -11  11   5     2912.96     3009.92     50.37 o 
  -9  11   5     1659.09     1681.59     39.25 o 
  -7  11   5     1313.12     1359.74     49.03 o 
  -5  11   5     1095.24     1082.93     40.29 o 
   5  11   5      723.86      668.16     19.96 o 
 -12  12   5      951.55      901.33     29.68 o 
 -10  12   5      745.98      773.51     25.19 o 
  -8  12   5      738.19      761.01     36.96 o 
  -6  12   5     1696.63     1679.29     52.18 o 
  -4  12   5       24.13       36.95      8.82 o 
 -11  13   5       56.38       41.61      7.78 o 
  -9  13   5      470.19      507.74     28.03 o 
  -7  13   5      986.35      994.89     40.21 o 
  -5  13   5      321.50      334.67     23.35 o 
  -3  13   5      781.09      812.36     32.53 o 
 -12  14   5      483.08      430.15     15.08 o 
 -10  14   5     1229.65     1263.98     38.41 o 
  -8  14   5      974.26      974.94     38.15 o 
  -6  14   5     2120.14     2149.01     57.53 o 
  -4  14   5     2820.99     2964.50     64.20 o 
 -11  15   5      455.90      421.90     16.34 o 
  -9  15   5        2.17        2.93      4.60 o 
  -7  15   5      425.04      417.81     24.24 o 
  -5  15   5       87.85       85.40     11.54 o 
  -3  15   5      391.93      397.64     21.09 o 
 -10  16   5      560.66      517.85     18.23 o 
  -8  16   5     1370.92     1400.37     38.09 o 
  -6  16   5     1598.06     1676.50     43.95 o 
  -4  16   5      521.35      519.29     23.32 o 
  -9  17   5      205.28      196.28     10.66 o 
  -7  17   5      626.64      648.19     23.42 o 
  -5  17   5      436.83      412.59     18.85 o 
  -6  18   5       22.61       22.27      4.09 o 
   0   0   6     1197.30     1258.67     42.55 o 
   2   0   6     6676.65     6794.40    108.48 o 
   4   0   6     2461.74     2553.43     45.11 o 
   6   0   6     2549.43     2264.44     41.75 o 
   1   1   6     4627.94     4695.19     61.35 o 
   3   1   6     1084.51     1164.11     25.64 o 
   5   1   6      101.51      108.36      8.43 o 
   0   2   6     5952.39     5914.83     82.40 o 
   2   2   6     3084.92     3172.14     41.32 o 
   4   2   6     2214.71     2267.04     29.17 o 
   6   2   6      770.53      688.48     24.56 o 
  -1   3   6     3625.17     3601.93     71.96 o 
   1   3   6     1299.78     1322.06     32.19 o 
   3   3   6     1621.43     1705.11     36.93 o 
   5   3   6     1539.70     1551.27     45.83 o 
  -2   4   6      610.86      589.52     28.64 o 
   0   4   6       84.89       80.40     11.86 o 
   2   4   6      666.48      669.12     23.03 o 
   4   4   6      201.71      179.45     12.44 o 
   6   4   6      159.19      177.88     12.36 o 
  -1   5   6     2727.41     2617.00     62.36 o 
   1   5   6     4216.22     4201.42     84.03 o 
   3   5   6     2279.42     2351.01     61.56 o 
   5   5   6     1469.40     1463.22     42.58 o 
 -16   6   6      153.04      122.80      9.31 o 
 -10   6   6      221.46      256.05     24.30 o 
  -8   6   6      416.87      361.36     26.06 o 
  -2   6   6     1732.42     1616.54     47.57 o 
   0   6   6      477.08      483.24     27.53 o 
   2   6   6     1146.07     1159.45     43.76 o 
   4   6   6      773.92      765.53     23.18 o 
   6   6   6      221.74      241.70     12.30 o 
 -15   7   6      403.15      366.13     12.61 o 
 -11   7   6      554.22      580.00     36.97 o 
  -9   7   6      630.95      626.02     24.81 o 
  -7   7   6      891.13      856.98     37.87 o 
  -5   7   6     1689.10     1718.24     50.21 o 
  -1   7   6      867.41      830.73     35.09 o 
   1   7   6     1718.27     1774.68     52.57 o 
   3   7   6     1823.46     1812.45     49.45 o 
   5   7   6      737.88      740.22     27.10 o 
 -14   8   6      339.48      333.25     13.85 o 
 -12   8   6     1573.63     1594.18     52.89 o 
 -10   8   6      806.70      805.74     28.50 o 
  -8   8   6     2594.89     2640.07     67.50 o 
  -6   8   6     1937.26     1856.07     53.00 o 
  -4   8   6     2457.70     2425.41     58.66 o 
  -2   8   6     2039.88     2009.94     52.38 o 
   0   8   6     3058.04     2953.91     65.40 o 
   2   8   6     2064.33     2134.44     53.33 o 
   4   8   6     1627.13     1642.85     45.52 o 
 -13   9   6      397.15      424.53     16.48 o 
 -11   9   6       70.62       70.79     11.59 o 
  -9   9   6      105.56      124.02     15.02 o 
  -3   9   6     1082.57     1080.79     36.99 o 
  -1   9   6        0.20        4.03      3.53 o 
   1   9   6       60.87       53.65      9.04 o 
   3   9   6       64.26       55.18      7.78 o 
 -14  10   6      428.30      394.96     17.07 o 
 -12  10   6     1416.38     1438.67     46.42 o 
 -10  10   6     1540.36     1572.93     53.19 o 
  -8  10   6     2103.29     2077.80     60.64 o 
  -6  10   6     4640.09     4631.81     83.95 o 
   4  10   6     1072.27     1139.29     29.57 o 
 -13  11   6      944.68      888.39     28.95 o 
 -11  11   6       73.72       72.62     11.97 o 
  -9  11   6      101.34      119.42     15.61 o 
  -7  11   6     2453.43     2301.52     61.89 o 
  -5  11   6      421.81      467.88     24.99 o 
   3  11   6     1107.66     1189.20     32.56 o 
 -12  12   6      404.24      434.28     21.53 o 
 -10  12   6      237.85      229.97     19.26 o 
  -8  12   6      978.06     1016.40     41.10 o 
  -6  12   6     1647.82     1632.73     48.51 o 
 -13  13   6      757.35      715.24     18.89 o 
 -11  13   6      265.20      251.69     17.02 o 
  -9  13   6     1560.92     1551.38     46.76 o 
  -7  13   6     1752.66     1681.23     49.81 o 
  -5  13   6     4055.39     4074.82     72.28 o 
 -12  14   6        1.47       14.96      3.96 o 
 -10  14   6      181.15      181.28     14.58 o 
  -8  14   6      119.50      113.96     13.09 o 
  -6  14   6       87.16       78.87     10.66 o 
 -11  15   6     1107.72     1086.98     26.02 o 
  -9  15   6     1063.95     1079.24     33.06 o 
  -7  15   6      325.56      385.63     20.93 o 
  -5  15   6      133.73      156.21     12.36 o 
 -10  16   6      102.25      121.27      8.46 o 
  -8  16   6      487.53      470.26     19.71 o 
  -6  16   6      741.93      757.18     24.54 o 
  -7  17   6      254.52      255.44     11.68 o 
 -17   1   7      340.78      331.99     15.00 o 
  -9   1   7     2204.18     2274.49     46.46 o 
  -7   1   7     1717.72     1665.81     53.59 o 
  -5   1   7     4124.13     4230.00     82.39 o 
  -3   1   7     3794.12     3834.17     52.99 o 
  -1   1   7     4705.33     4729.41     61.99 o 
   1   1   7     4921.84     5150.53     66.72 o 
   3   1   7      845.02      856.60     16.83 o 
 -16   2   7      471.57      484.44     16.28 o 
 -10   2   7     4683.93     4832.56    103.72 o 
  -8   2   7      415.93      369.82     18.23 o 
  -6   2   7     1568.61     1507.87     50.44 o 
  -4   2   7     1039.12     1037.16     27.84 o 
  -2   2   7     4722.16     4660.54     78.74 o 
   0   2   7      586.20      607.20     22.72 o 
   2   2   7      426.20      455.19     18.94 o 
   4   2   7      614.19      564.99     24.15 o 
 -15   3   7     1011.55     1022.01     35.75 o 
 -11   3   7     1991.85     2145.42     62.61 o 
  -9   3   7      397.76      424.74     20.00 o 
  -7   3   7     1556.07     1597.86     54.22 o 
  -5   3   7      847.85      881.80     39.26 o 
  -3   3   7      765.29      761.31     23.48 o 
  -1   3   7       28.16       39.79      6.36 o 
   1   3   7      577.16      636.04     22.62 o 
   3   3   7     1744.27     1785.13     35.60 o 
 -16   4   7      477.15      437.53     21.99 o 
 -14   4   7      681.33      732.86     31.61 o 
 -12   4   7     1222.12     1321.28     46.88 o 
 -10   4   7     2872.25     2919.78     80.68 o 
  -8   4   7     3662.16     3536.86     83.30 o 
  -6   4   7     3745.87     3549.82     79.66 o 
  -2   4   7     5098.97     4931.48     91.55 o 
   0   4   7     3800.32     3923.76     55.20 o 
   2   4   7     2484.26     2500.58     40.77 o 
   4   4   7     2532.34     2599.56     51.15 o 
 -15   5   7       56.63       48.49      9.58 o 
 -13   5   7      779.10      751.96     40.18 o 
 -11   5   7      406.92      387.39     30.18 o 
  -9   5   7       20.78       27.60      9.63 o 
  -7   5   7     1078.77     1087.71     45.54 o 
  -5   5   7       31.01       26.31      8.39 o 
  -3   5   7     1257.92     1224.48     45.01 o 
  -1   5   7      245.82      269.03     21.93 o 
   1   5   7      195.43      215.03     19.68 o 
   3   5   7       30.91       32.38      5.50 o 
 -16   6   7      587.39      527.61     14.12 o 
 -14   6   7      644.52      693.04     34.23 o 
 -12   6   7     1760.62     1856.79     63.50 o 
 -10   6   7     3857.65     3901.66     92.13 o 
  -8   6   7     3127.49     3089.46     78.35 o 
  -6   6   7     4393.41     4305.13     88.38 o 
  -4   6   7     6529.19     6455.94    105.49 o 
  -2   6   7      533.79      563.90     30.90 o 
   0   6   7     5981.27     6000.85     99.94 o 
   2   6   7     1218.55     1173.87     40.18 o 
   4   6   7     1365.87     1381.43     33.89 o 
 -15   7   7      379.47      361.74     13.28 o 
 -13   7   7      457.54      476.80     29.38 o 
 -11   7   7      415.96      455.44     31.04 o 
  -9   7   7      833.71      834.88     41.23 o 
  -7   7   7     1396.84     1355.72     50.03 o 
  -5   7   7     1958.35     1925.77     57.48 o 
  -3   7   7     1442.49     1379.23     47.50 o 
  -1   7   7     1833.12     1858.27     54.32 o 
   1   7   7     1137.28     1176.63     41.07 o 
   3   7   7     1040.22     1062.51     23.03 o 
 -14   8   7     1319.72     1275.79     27.24 o 
 -12   8   7      242.31      280.52     22.47 o 
 -10   8   7      263.83      285.98     23.78 o 
  -8   8   7      803.30      849.16     39.32 o 
  -6   8   7     1444.98     1552.31     51.26 o 
  -4   8   7     1999.72     1915.17     54.19 o 
  -2   8   7      432.81      481.25     27.06 o 
   0   8   7     1463.40     1437.76     44.89 o 
   2   8   7      305.80      323.56     17.96 o 
 -15   9   7     1132.60     1062.08     24.75 o 
 -13   9   7      654.95      675.16     20.59 o 
 -11   9   7     1574.50     1764.96     52.96 o 
  -9   9   7     1334.35     1365.26     47.74 o 
  -7   9   7     1986.55     1956.22     44.57 o 
  -5   9   7     1094.08     1072.86     39.69 o 
  -3   9   7      411.46      416.49     24.46 o 
  -1   9   7     2790.00     2970.30     61.87 o 
   1   9   7     2168.44     2156.45     46.02 o 
   3   9   7     2059.51     2083.55     39.89 o 
 -14  10   7      442.56      431.98     19.01 o 
 -12  10   7       74.43       70.78     11.03 o 
 -10  10   7      352.91      336.92     24.39 o 
  -8  10   7      370.55      384.70     25.32 o 
   2  10   7      261.13      265.91     15.91 o 
 -13  11   7      380.23      409.86     19.99 o 
 -11  11   7      374.60      396.43     24.37 o 
  -9  11   7     1349.94     1348.45     46.07 o 
  -7  11   7      687.11      696.34     30.80 o 
 -12  12   7      746.89      706.39     26.49 o 
 -10  12   7      518.22      507.90     26.11 o 
  -8  12   7     1214.17     1158.68     39.13 o 
 -11  13   7       40.82       46.30      7.55 o 
  -9  13   7       20.38       19.07      6.24 o 
  -7  13   7      835.53      846.97     30.74 o 
 -12  14   7      416.46      396.16     14.44 o 
 -10  14   7     1412.40     1400.36     35.27 o 
  -8  14   7      336.48      360.47     19.04 o 
  -9  15   7       79.54       77.39      7.80 o 
  -7  15   7      300.99      308.97     14.09 o 
 -16   0   8      889.09      891.05     31.36 o 
 -14   0   8      781.01      860.75     40.38 o 
 -12   0   8     3975.59     4244.31     96.05 o 
 -10   0   8      908.64      948.56     44.90 o 
  -8   0   8     4243.51     4186.53     89.44 o 
  -6   0   8     2082.82     2027.85     60.55 o 
  -4   0   8      747.79      718.67     35.08 o 
  -2   0   8     9307.12     9400.67    126.64 o 
   0   0   8     2243.33     2405.27     62.09 o 
   2   0   8     1125.64     1194.13     36.04 o 
 -17   1   8       65.17       68.09      6.88 o 
 -15   1   8      283.46      291.45     15.13 o 
 -13   1   8        0.61        1.93      4.75 o 
 -11   1   8     1566.38     1605.31     41.71 o 
  -9   1   8      156.75      180.65     13.99 o 
  -7   1   8     1283.30     1409.75     36.29 o 
  -5   1   8     1420.72     1477.46     36.07 o 
  -3   1   8      117.43      125.68     10.98 o 
  -1   1   8      263.37      274.22     15.53 o 
   1   1   8      266.10      270.64     11.16 o 
 -16   2   8      123.26      136.22      8.44 o 
 -14   2   8     1285.67     1331.99     34.37 o 
 -12   2   8      750.53      819.75     29.49 o 
 -10   2   8      840.45      915.62     32.53 o 
  -8   2   8     1982.91     2047.83     43.92 o 
  -6   2   8     1275.66     1330.52     43.63 o 
  -4   2   8     2671.78     2614.51     46.53 o 
  -2   2   8      885.82      946.82     28.13 o 
   0   2   8      355.23      375.49     17.13 o 
   2   2   8     1078.98     1050.70     40.38 o 
 -15   3   8       36.45       32.60      5.45 o 
 -13   3   8     1434.23     1543.14     41.10 o 
 -11   3   8     4062.22     4306.02    103.16 o 
  -9   3   8      365.77      350.23     18.37 o 
  -7   3   8     2992.80     2906.55     50.88 o 
  -5   3   8     1945.57     1956.53     74.29 o 
  -3   3   8     5391.21     5444.45    100.69 o 
  -1   3   8     2790.79     2916.17     66.19 o 
   1   3   8     1972.76     2042.15     34.91 o 
 -16   4   8      563.59      549.36     23.74 o 
 -14   4   8      547.59      507.00     31.00 o 
 -12   4   8      149.13      153.04     19.86 o 
 -10   4   8     1040.47     1130.74     50.71 o 
  -8   4   8      131.66      109.07     16.23 o 
  -6   4   8      484.07      518.70     32.71 o 
  -4   4   8      146.60      150.90     17.28 o 
  -2   4   8      631.59      647.03     34.36 o 
   0   4   8      740.57      781.88     35.49 o 
   2   4   8      100.78       95.19      7.48 o 
 -15   5   8      944.20      915.84     35.04 o 
 -13   5   8      369.23      411.01     29.19 o 
 -11   5   8      181.01      201.36     22.11 o 
  -9   5   8      728.55      750.18     40.59 o 
  -7   5   8     5142.30     5034.24    102.24 o 
  -5   5   8     2328.57     2249.47     65.49 o 
  -3   5   8     1025.15     1027.93     43.24 o 
  -1   5   8     3757.99     3945.72     80.62 o 
   1   5   8     2249.25     2281.43     53.11 o 
 -16   6   8      301.53      245.99      9.09 o 
 -14   6   8       94.97      100.74     13.12 o 
 -12   6   8      337.56      333.44     26.46 o 
 -10   6   8      601.29      681.21     38.31 o 
  -8   6   8      323.45      301.31     25.43 o 
  -6   6   8       75.48       76.07     13.22 o 
  -4   6   8      355.90      351.20     25.45 o 
  -2   6   8      715.32      696.86     34.17 o 
   0   6   8      316.46      318.60     21.52 o 
   2   6   8      249.81      235.63     10.11 o 
 -15   7   8      108.32      105.01      7.25 o 
 -13   7   8      664.55      672.71     33.07 o 
 -11   7   8      220.30      270.47     23.43 o 
  -9   7   8     1436.87     1447.89     53.65 o 
  -7   7   8       52.56       85.62     13.76 o 
  -5   7   8       82.28       77.87     12.44 o 
  -3   7   8     2340.88     2340.84     62.11 o 
  -1   7   8      589.44      637.29     30.08 o 
   1   7   8     1218.12     1157.61     32.59 o 
 -14   8   8      434.77      418.21     15.14 o 
 -12   8   8     1137.42     1212.66     43.86 o 
 -10   8   8      544.66      560.90     31.96 o 
  -8   8   8     3522.41     3494.82     79.09 o 
  -6   8   8     3764.83     3749.33     78.86 o 
  -4   8   8     1746.91     1728.74     51.82 o 
  -2   8   8     2825.57     2969.97     64.04 o 
   0   8   8      967.69     1015.29     31.76 o 
 -15   9   8      493.85      448.20     16.14 o 
 -13   9   8       77.54       82.84      7.25 o 
 -11   9   8       37.88       45.91      6.70 o 
  -9   9   8      385.54      439.56     18.49 o 
  -7   9   8       36.78       51.48      9.92 o 
  -5   9   8      825.55      866.71     35.37 o 
  -3   9   8      207.64      203.78     16.52 o 
  -1   9   8      336.65      336.29     18.40 o 
   1   9   8      132.93      130.07     10.62 o 
 -14  10   8      625.73      660.43     22.09 o 
 -12  10   8      288.49      295.22     19.54 o 
 -10  10   8     1945.68     1930.09     36.21 o 
  -8  10   8      630.76      681.08     29.95 o 
  -6  10   8      965.44      950.11     34.41 o 
  -4  10   8      994.61     1028.87     33.77 o 
  -2  10   8     2141.84     2180.06     43.67 o 
 -13  11   8      469.87      484.51     19.65 o 
 -11  11   8      519.39      546.85     25.12 o 
  -9  11   8      520.19      474.19     23.27 o 
 -12  12   8      966.86     1001.80     27.73 o 
 -10  12   8     1106.50     1101.85     32.60 o 
 -11  13   8      141.14      152.86     10.50 o 
  -9  13   8     1597.81     1595.07     34.45 o 
 -15   1   9      172.24      194.81     11.35 o 
 -13   1   9     1707.71     1842.59     40.72 o 
 -11   1   9      348.78      351.80     19.12 o 
  -9   1   9     1696.80     1711.54     58.53 o 
  -7   1   9     1464.16     1486.12     37.52 o 
  -5   1   9     5514.70     5423.99     68.39 o 
  -3   1   9      272.31      287.98     15.46 o 
  -1   1   9     1415.11     1438.25     30.33 o 
   1   1   9     1797.43     1682.87     34.67 o 
 -16   2   9      418.26      430.54     20.40 o 
 -14   2   9      738.28      746.15     23.72 o 
 -12   2   9       70.98       85.61     17.57 o 
 -10   2   9      439.03      476.05     21.83 o 
  -8   2   9      481.52      508.84     23.03 o 
  -6   2   9     1475.81     1469.69     35.44 o 
  -4   2   9     2455.64     2511.02     44.88 o 
  -2   2   9      909.64      925.30     25.63 o 
   0   2   9      294.45      280.49      9.31 o 
 -15   3   9       92.33       94.10      7.15 o 
 -13   3   9     1113.89     1154.05     30.19 o 
 -11   3   9     1339.62     1489.14     57.76 o 
  -9   3   9      955.75     1017.98     52.71 o 
  -7   3   9      265.83      281.16     15.78 o 
  -5   3   9      338.31      369.47     17.36 o 
  -3   3   9     4264.17     4405.32     56.20 o 
  -1   3   9     1032.07     1046.08     23.81 o 
   1   3   9      969.60      967.05     25.87 o 
 -16   4   9      123.55      127.56     10.70 o 
 -14   4   9     1039.63     1098.67     41.84 o 
 -12   4   9     1125.40     1193.67     49.37 o 
 -10   4   9     1583.74     1667.50     59.90 o 
  -8   4   9     1665.52     1556.48     57.41 o 
  -6   4   9     2018.20     1966.46     61.02 o 
  -4   4   9      167.78      193.70     19.20 o 
  -2   4   9     1096.69     1100.50     40.63 o 
   0   4   9     2088.42     2111.96     54.36 o 
 -15   5   9      164.66      171.41     14.24 o 
 -13   5   9      199.30      210.40     19.56 o 
 -11   5   9      319.48      349.29     27.19 o 
  -9   5   9      137.55      149.45     19.00 o 
  -7   5   9      130.06      129.94     17.13 o 
  -5   5   9      393.54      359.95     26.07 o 
  -3   5   9       13.34       14.54      6.84 o 
  -1   5   9       21.37       10.87      5.31 o 
 -16   6   9      334.48      300.91     12.80 o 
 -14   6   9      625.87      653.84     29.07 o 
 -12   6   9      594.77      611.17     33.06 o 
 -10   6   9      626.28      682.51     37.00 o 
  -8   6   9      891.17      945.39     43.28 o 
  -6   6   9      400.52      419.76     27.25 o 
  -4   6   9     1860.87     1913.21     55.27 o 
  -2   6   9      738.66      774.79     31.76 o 
   0   6   9     1583.64     1585.09     24.73 o 
 -15   7   9      183.78      166.94      8.05 o 
 -13   7   9      214.62      238.82     18.36 o 
 -11   7   9     1594.62     1705.01     53.98 o 
  -9   7   9      971.60      938.97     41.34 o 
  -7   7   9       27.61       27.27      8.40 o 
  -5   7   9      976.04      991.11     39.37 o 
  -3   7   9     1362.80     1350.92     42.13 o 
  -1   7   9      722.55      688.13     24.31 o 
 -14   8   9      119.55      127.28      7.65 o 
 -12   8   9       23.66       27.26      5.05 o 
 -10   8   9      953.14      968.04     25.39 o 
  -8   8   9       69.39       72.91     11.67 o 
  -6   8   9      132.88      143.68     15.13 o 
  -4   8   9      504.26      530.65     25.98 o 
  -2   8   9      222.07      231.47     14.83 o 
 -13   9   9      213.17      201.72      9.72 o 
 -11   9   9      764.57      802.79     21.22 o 
  -9   9   9     1644.52     1780.96     48.47 o 
  -7   9   9     3560.31     3613.73     67.63 o 
  -5   9   9     1150.54     1188.71     36.64 o 
  -3   9   9     2398.19     2318.58     44.59 o 
 -12  10   9       16.83       19.74      4.90 o 
 -10  10   9      425.72      385.03     18.96 o 
  -8  10   9       25.96       39.21      7.09 o 
  -6  10   9       10.60       10.63      4.52 o 
  -4  10   9        7.62       11.23      3.80 o 
 -11  11   9      313.65      309.87     14.42 o 
 -16   0  10      416.85      401.18     15.22 o 
 -14   0  10      340.57      364.15     21.29 o 
 -12   0  10     1127.08     1184.73     43.75 o 
 -10   0  10     1047.32     1073.76     43.24 o 
  -8   0  10     3952.63     3938.43     79.68 o 
  -6   0  10      461.19      461.00     26.51 o 
  -4   0  10      813.72      837.27     32.85 o 
  -2   0  10     2884.88     2847.51     48.68 o 
 -15   1  10       26.26       31.14      4.28 o 
 -13   1  10      176.25      180.27     11.60 o 
 -11   1  10      411.15      434.80     19.23 o 
  -9   1  10      485.46      508.73     21.00 o 
  -7   1  10       38.55       51.49      7.16 o 
  -5   1  10     1094.98     1128.18     36.61 o 
  -3   1  10      299.84      300.75     12.82 o 
  -1   1  10      260.22      249.46     12.15 o 
 -16   2  10      252.40      262.63     13.29 o 
 -14   2  10      800.82      824.03     21.24 o 
 -12   2  10      322.44      354.12     16.44 o 
 -10   2  10      726.90      774.77     25.18 o 
  -8   2  10      391.35      407.03     17.90 o 
  -6   2  10     2227.81     2298.68     40.20 o 
  -4   2  10     1480.32     1521.05     29.81 o 
  -2   2  10      624.46      563.54     32.01 o 
 -15   3  10      292.59      293.24     17.29 o 
 -13   3  10      711.62      761.39     34.20 o 
 -11   3  10      805.29      879.66     34.65 o 
  -9   3  10      782.78      797.92     24.05 o 
  -7   3  10      587.95      607.36     20.42 o 
  -5   3  10      898.72      889.42     36.49 o 
  -3   3  10       51.69       55.60      8.81 o 
  -1   3  10     1345.12     1252.00     26.84 o 
 -14   4  10      972.33      928.66     33.84 o 
 -12   4  10       52.22       89.10     13.30 o 
 -10   4  10      234.31      233.76     21.20 o 
  -8   4  10       42.89       43.74     10.42 o 
  -6   4  10      108.28       96.24     13.37 o 
  -4   4  10      394.33      399.11     23.05 o 
  -2   4  10       37.46       41.30      4.32 o 
 -15   5  10     1112.09     1107.26     30.04 o 
 -13   5  10     1353.85     1342.79     42.67 o 
 -11   5  10      993.06     1011.62     40.79 o 
  -9   5  10      684.99      772.74     36.38 o 
  -7   5  10     2154.40     2121.97     57.83 o 
  -5   5  10     2268.06     2252.55     55.21 o 
  -3   5  10     3560.31     3593.26     59.96 o 
 -14   6  10       28.23       21.19      3.66 o 
 -12   6  10      382.50      407.95     15.34 o 
 -10   6  10      767.47      740.29     34.63 o 
  -8   6  10      775.13      761.97     33.69 o 
  -6   6  10      135.82      132.93     14.07 o 
  -4   6  10      371.42      346.80     19.47 o 
  -2   6  10      392.27      369.09     14.72 o 
 -13   7  10      216.27      211.75     10.66 o 
 -11   7  10     1725.92     1805.56     48.64 o 
  -9   7  10     1296.04     1320.31     42.27 o 
  -7   7  10     2499.86     2585.64     57.25 o 
  -5   7  10      461.24      442.84     21.98 o 
  -3   7  10     1133.10     1123.29     27.58 o 
 -12   8  10      774.23      758.45     26.69 o 
 -10   8  10       37.42       46.92      7.93 o 
  -8   8  10      100.45      101.98     11.29 o 
  -6   8  10     1570.41     1532.85     38.63 o 
  -4   8  10      229.85      232.42     12.80 o 
 -11   9  10      121.62      115.38      9.56 o 
  -9   9  10       91.20       89.68      9.33 o 
  -7   9  10      162.88      171.11     12.13 o 
  -5   9  10        7.64        8.40      3.05 o 
  -8  10  10      868.70      811.24     21.00 o 
 -13   1  11      480.88      489.56     14.87 o 
 -11   1  11      234.56      256.07     11.90 o 
  -9   1  11     1899.79     1923.26     32.74 o 
  -7   1  11      713.18      726.18     18.96 o 
  -5   1  11      569.08      532.56     13.77 o 
 -14   2  11      152.84      145.14     11.38 o 
 -12   2  11       81.33       73.62      6.09 o 
 -10   2  11      682.76      631.51     18.01 o 
  -8   2  11      821.32      823.30     20.01 o 
  -6   2  11      127.66      125.73     11.72 o 
  -4   2  11      488.40      469.88     16.96 o 
 -13   3  11      201.51      210.43     15.08 o 
 -11   3  11      521.58      490.10     24.45 o 
  -9   3  11      286.48      271.62     18.74 o 
  -7   3  11      141.63      155.89     13.63 o 
  -5   3  11      607.31      572.10     21.81 o 
 -14   4  11      354.35      368.38     16.88 o 
 -12   4  11      435.69      421.48     21.74 o 
 -10   4  11      394.27      407.36     22.08 o 
  -8   4  11     1303.10     1313.95     38.86 o 
  -6   4  11     1943.08     1934.55     42.70 o 
 -13   5  11        1.68        3.86      3.80 o 
 -11   5  11       10.00        6.30      4.57 o 
  -9   5  11      116.42      115.84     12.02 o 
  -7   5  11       70.55       58.33      8.31 o 
  -5   5  11      133.10      148.62     10.33 o 
 -12   6  11      263.72      272.47     15.09 o 
 -10   6  11      119.80      132.06     11.77 o 
  -8   6  11      509.64      547.94     22.67 o 
  -6   6  11      306.93      306.73     14.92 o 
 -11   7  11      190.58      201.64     12.52 o 
  -9   7  11      774.15      755.88     24.81 o 
  -7   7  11      402.04      403.38     16.58 o 
 -10   8  11      385.45      390.43     15.02 o 
  -8   8  11       74.59       67.74      6.38 o 
 -11   1  12      790.74      673.84     18.99 o 
 -10   2  12      267.84      255.97     12.35 o 
 -11   3  12      265.62      265.65     12.47 o 
  -9   3  12      777.19      729.63     19.95 o 
                                                 
